# Supplementary material for: A Comprehensive Reference Transcriptome Resource for the Common House Spider Parasteatoda tepidariorum
Source: PLoS One. 2014 Aug 13;9(8):e104885. doi: 10.1371/journal.pone.0104885 (PMC4132015; doi:10.1371/journal.pone.0104885)
Supplement: Table S2 — The protein domains identified in transcripts with (first sub table) and without (second sub table) BLAST hits against the nr database are listed. (XLSX) [file pone.0104885.s005.xlsx]

## Sheet: nr_protein_prosite
Domain	# transcripts with domain	% transcripts with domain
ZINC_FINGER_C2H2_1	865	16.8288
PROTEIN_KINASE_ST	291	5.66148
PROTEIN_KINASE_ATP	277	5.38911
WD_REPEATS_1	141	2.74319
EF_HAND_1	130	2.52918
CYTOCHROME_P450	111	2.15953
EGF_1	107	2.08171
ZF_PHD_1	90	1.75097
HOMEOBOX_1	82	1.59533
TYR_PHOSPHATASE_1	81	1.57588
ZF_RING_1	75	1.45914
PROTEIN_KINASE_TYR	67	1.3035
EGF_2	66	1.28405
ADH_SHORT	65	1.26459
LDLRA_1	63	1.22568
ASX_HYDROXYL	62	1.20623
TRYPSIN_HIS	57	1.10895
EGF_CA	56	1.08949
LIM_DOMAIN_1	49	0.953307
ASP_PROTEASE	47	0.914397
ZF_DAG_PE_1	43	0.836576
DEAD_ATP_HELICASE	43	0.836576
DNAJ_1	41	0.797665
ABC_TRANSPORTER_1	40	0.77821
NUCLEAR_REC_DBD_1	36	0.700389
TRYPSIN_SER	35	0.680934
FORK_HEAD_2	32	0.622568
WW_DOMAIN_1	31	0.603113
CADHERIN_1	30	0.583658
AAA	30	0.583658
UCH_2_2	29	0.564202
AMP_BINDING	28	0.544747
BZIP_BASIC	28	0.544747
UBIQUITIN_CONJUGAT_1	26	0.505837
BROMODOMAIN_1	26	0.505837
TUBULIN	25	0.486381
BPTI_KUNITZ_1	24	0.466926
ETS_DOMAIN_2	24	0.466926
UCH_2_1	23	0.447471
CYTOCHROME_B5_1	23	0.447471
ETS_DOMAIN_1	23	0.447471
PP2C	22	0.428016
KINESIN_MOTOR_DOMAIN1	22	0.428016
QOR_ZETA_CRYSTAL	20	0.389105
EGF_LAM_1	20	0.389105
ZF_MYND_1	19	0.36965
THIOREDOXIN_1	19	0.36965
CARBOXYLESTERASE_B_2	19	0.36965
THIOL_PROTEASE_HIS	18	0.350195
RCC1_2	18	0.350195
ATPASE_E1_E2	17	0.330739
THIOL_PROTEASE_ASN	17	0.330739
GUANYLATE_KINASE_1	17	0.330739
FERM_2	17	0.330739
ALDEHYDE_DEHYDR_GLU	17	0.330739
TGF_BETA_1	17	0.330739
FERM_1	16	0.311284
ALDEHYDE_DEHYDR_CYS	15	0.291829
CSA_PPIASE_1	15	0.291829
THIOL_PROTEASE_CYS	15	0.291829
VWFC_1	15	0.291829
MADS_BOX_1	15	0.291829
XPG_1	15	0.291829
ACYL_COA_DH_2	14	0.272374
ZF_RANBP2_1	14	0.272374
NEUROTR_ION_CHANNEL	14	0.272374
CHIT_BIND_RR_1	14	0.272374
MIP	13	0.252918
DH_1	13	0.252918
TYROSINASE_2	13	0.252918
FORK_HEAD_1	13	0.252918
G_PROTEIN_RECEP_F1_1	13	0.252918
MAPK	12	0.233463
ZF_ZZ_1	12	0.233463
UPF0034	12	0.233463
CHITINASE_18	12	0.233463
SPERMIDINE_SYNTHASE_1	12	0.233463
SERPIN	12	0.233463
CHROMO_1	12	0.233463
TCP1_3	12	0.233463
DEAH_ATP_HELICASE	11	0.214008
ALPHA_CA_1	11	0.214008
TATD_3	11	0.214008
ANTENNAPEDIA	11	0.214008
SULFATASE_1	10	0.194553
SLC26A	10	0.194553
AA_TRANSFER_CLASS_1	10	0.194553
N6_MTASE	10	0.194553
CASPASE_CYS	10	0.194553
NUDIX_BOX	10	0.194553
XPG_2	10	0.194553
TFIID	10	0.194553
SUGAR_TRANSPORT_1	9	0.175097
AP_NUCLEASE_F1_2	9	0.175097
HEMOCYANIN_2	9	0.175097
GRPE	9	0.175097
F_ACTIN_CAPPING_BETA	9	0.175097
TATD_2	9	0.175097
IDH_IMDH	9	0.175097
GART	9	0.175097
EFACTOR_GTP	9	0.175097
PA2_HIS	9	0.175097
GLYCOSYL_HYDROL_F35	9	0.175097
ACYL_COA_DH_1	9	0.175097
AP_NUCLEASE_F1_3	9	0.175097
SYNTAXIN	9	0.175097
MOLYBDOPTERIN_EUK	9	0.175097
CARBOXYPEPT_ZN_1	8	0.155642
ENDONUCLEASE_III_2	8	0.155642
PAIRED_1	8	0.155642
GUANYLATE_CYCLASE_1	8	0.155642
DNA_MISMATCH_REPAIR_2	8	0.155642
TBOX_1	8	0.155642
HEXOKINASES	8	0.155642
TATD_1	8	0.155642
RASGEF	8	0.155642
CARBOXYLESTERASE_B_1	8	0.155642
CNMP_BINDING_1	8	0.155642
ADH_ZINC	8	0.155642
C5_MTASE_2	8	0.155642
CARBOXYPEPT_ZN_2	8	0.155642
SOD_CU_ZN_1	8	0.155642
G_PROTEIN_RECEP_F2_2	8	0.155642
PDEASE_I	8	0.155642
SYNAPTOBREVIN	8	0.155642
HEMOCYANIN_1	8	0.155642
AA_TRNA_LIGASE_I	7	0.136187
FA58C_2	7	0.136187
CYS_SYNTHASE	7	0.136187
HSP70_2	7	0.136187
FIBRINOGEN_C_1	7	0.136187
MAP_1	7	0.136187
PI3_4_KINASE_2	7	0.136187
ATPASE_GAMMA	7	0.136187
ADENYLATE_KINASE	7	0.136187
RNASE_T2_2	7	0.136187
D_2_HYDROXYACID_DH_3	6	0.116732
UREASE_1	6	0.116732
ACTININ_1	6	0.116732
ADOMETDC	6	0.116732
THYROGLOBULIN_1_1	6	0.116732
CNMP_BINDING_2	6	0.116732
TCP1_2	6	0.116732
BIR_REPEAT_1	6	0.116732
NOL1_NOP2_SUN	6	0.116732
HTH_LACI_1	6	0.116732
ACTININ_2	6	0.116732
PHOSPHOFRUCTOKINASE	6	0.116732
OSBP	6	0.116732
ENOYL_COA_HYDRATASE	6	0.116732
PGM_PMM	5	0.0972763
FA58C_1	5	0.0972763
POU_2	5	0.0972763
HIS_ACID_PHOSPHAT_1	5	0.0972763
ZF_TFIIS_1	5	0.0972763
TCP1_1	5	0.0972763
LYSYL_OXIDASE	5	0.0972763
UCH_1	5	0.0972763
POU_1	5	0.0972763
GRANULINS	5	0.0972763
THIOLASE_1	5	0.0972763
ADENYLOSUCCIN_SYN_2	5	0.0972763
MDH	5	0.0972763
IMP_DH_GMP_RED	5	0.0972763
DNA_POLYMERASE_B	5	0.0972763
MCM_1	4	0.077821
SPASE_I_1	4	0.077821
LIPOYL	4	0.077821
POLYPRENYL_SYNTHASE_1	4	0.077821
RTC	4	0.077821
THIOLASE_3	4	0.077821
NDP_KINASES	4	0.077821
FGGY_KINASES_2	4	0.077821
WNT1	4	0.077821
HSP70_3	4	0.077821
DHODEHASE_1	4	0.077821
GLYCOSYL_HYDROL_F31_1	4	0.077821
PI3_4_KINASE_1	4	0.077821
INTEGRIN_BETA	4	0.077821
BIOTIN	4	0.077821
PROTEASOME_B_1	4	0.077821
POLYPRENYL_SYNTHASE_2	4	0.077821
HMA_1	4	0.077821
A4_INTRA	4	0.077821
HISTONE_H4	4	0.077821
RIO1	4	0.077821
GATA_ZN_FINGER_1	4	0.077821
HSP70_1	4	0.077821
AMIDASES	4	0.077821
DISINTEGRIN_1	4	0.077821
CLAT_ADAPTOR_M_2	4	0.077821
HSF_DOMAIN	4	0.077821
SPASE_I_3	4	0.077821
RNA_POL_BETA	4	0.077821
THIOLASE_2	4	0.077821
IMP_2	4	0.077821
GMC_OXRED_2	4	0.077821
G_PROTEIN_RECEP_F2_1	4	0.077821
RRNA_A_DIMETH	4	0.077821
SMB_1	4	0.077821
C5_MTASE_1	4	0.077821
DNA_MISMATCH_REPAIR_1	4	0.077821
3HCDH	4	0.077821
UBIQUITIN_ACTIVAT_2	3	0.0583658
GLNA_1	3	0.0583658
PFKB_KINASES_2	3	0.0583658
PNP_MTAP_2	3	0.0583658
A4_EXTRA	3	0.0583658
PYRIDINE_REDOX_1	3	0.0583658
PYRUVATE_KINASE	3	0.0583658
SUGAR_TRANSPORT_2	3	0.0583658
GMC_OXRED_1	3	0.0583658
SHMT	3	0.0583658
GLYPICAN	3	0.0583658
LIPOCALIN	3	0.0583658
SULFATASE_2	3	0.0583658
CAP_GLY_1	3	0.0583658
ACB_1	3	0.0583658
SRCR_1	3	0.0583658
ACYLTRANSF_C_2	3	0.0583658
XPA_1	3	0.0583658
3_HYDROXYISOBUT_DH	3	0.0583658
AA_TRANSFER_CLASS_3	3	0.0583658
THYMIDYLATE_KINASE	3	0.0583658
CARBOXYPEPT_SER_SER	3	0.0583658
FUMARATE_LYASES	3	0.0583658
ALPHA_2_MACROGLOBULIN	3	0.0583658
RIBOSOMAL_L24	3	0.0583658
HEXAPEP_TRANSFERASES	2	0.0389105
G10_1	2	0.0389105
UBIH	2	0.0389105
GHMP_KINASES_ATP	2	0.0389105
HSP90	2	0.0389105
UPF0016	2	0.0389105
NA_NEUROTRAN_SYMP_1	2	0.0389105
GLFV_DEHYDROGENASE	2	0.0389105
CDP_ALCOHOL_P_TRANSF	2	0.0389105
TPP_ENZYMES	2	0.0389105
CPSASE_2	2	0.0389105
ARRESTINS	2	0.0389105
GALACTOKINASE	2	0.0389105
B_KETOACYL_SYNTHASE	2	0.0389105
DNA_LIGASE_A2	2	0.0389105
RNA_POL_K_14KD	2	0.0389105
GLUTAMATE_5_KINASE	2	0.0389105
HISTONE_H3_1	2	0.0389105
CYTOSOL_AP	2	0.0389105
LON_SER	2	0.0389105
TSC22	2	0.0389105
PPIC_PPIASE_1	2	0.0389105
COPROGEN_OXIDASE	2	0.0389105
UBIE_1	2	0.0389105
DHDPS_2	2	0.0389105
CLP_PROTEASE_HIS	2	0.0389105
HESB	2	0.0389105
KRINGLE_1	2	0.0389105
TRANSGLUTAMINASES	2	0.0389105
NUCLEASE_NON_SPEC	2	0.0389105
GLYCOSYL_HYDROL_F2_1	2	0.0389105
DHDPS_1	2	0.0389105
GAL_P_UDP_TRANSF_I	2	0.0389105
EF_TS_1	2	0.0389105
TFIIB	2	0.0389105
CPSASE_1	2	0.0389105
ODR_DC_2_1	2	0.0389105
ADOHCYASE_2	2	0.0389105
TK_CELLULAR_TYPE	2	0.0389105
ARGE_DAPE_CPG2_2	2	0.0389105
PROA	2	0.0389105
GLC_GALNAC_ISOMERASE	2	0.0389105
ACTINS_2	2	0.0389105
ALKALINE_PHOSPHATASE	2	0.0389105
HMG_COA_SYNTHASE	2	0.0389105
CULLIN_1	2	0.0389105
CLP_PROTEASE_SER	2	0.0389105
NAD_G3PDH	2	0.0389105
6PGD	2	0.0389105
CRISP_1	2	0.0389105
PRO_ENDOPEP_SER	2	0.0389105
TBOX_2	2	0.0389105
CU2_MONOOXYGENASE_2	2	0.0389105
AA_TRANSFER_CLASS_2	2	0.0389105
PGLYCERATE_KINASE	2	0.0389105
RIBOSOMAL_L23	2	0.0389105
MRP	2	0.0389105
NMT_1	2	0.0389105
HIT_1	2	0.0389105
FMN_HYDROXY_ACID_DH_1	2	0.0389105
NA_SULFATE	2	0.0389105
NA_DICARBOXYL_SYMP_2	2	0.0389105
NMT_2	2	0.0389105
MAM_1	2	0.0389105
ELO	2	0.0389105
CARBAMOYLTRANSFERASE	2	0.0389105
NA_SOLUT_SYMP_1	2	0.0389105
DAO	2	0.0389105
SRP54	2	0.0389105
SER_THR_PHOSPHATASE	2	0.0389105
THYMIDYLATE_SYNTHASE	2	0.0389105
PMI_I_2	2	0.0389105
FOLYLPOLYGLU_SYNT_1	2	0.0389105
CALRETICULIN_REPEAT	2	0.0389105
PG_MUTASE	2	0.0389105
ANNEXIN	2	0.0389105
ALPHA_GALACTOSIDASE	2	0.0389105
DYNAMIN	2	0.0389105
UREASE_2	2	0.0389105
ADENYLOSUCCIN_SYN_1	2	0.0389105
ADOHCYASE_1	2	0.0389105
RIBORED_LARGE	2	0.0389105
GLYCOSYL_HYDROL_F31_2	2	0.0389105
PSI_RLU	2	0.0389105
CALRETICULIN_2	2	0.0389105
IF4E	2	0.0389105
TRANSFERRIN_LIKE_1	2	0.0389105
TOPOISOMERASE_I_PROK	2	0.0389105
G10_2	2	0.0389105
DNA_LIGASE_A1	2	0.0389105
TUBULIN_B_AUTOREG	2	0.0389105
IF	2	0.0389105
ISPD	2	0.0389105
PMI_I_1	2	0.0389105
ACYLTRANSF_C_1	2	0.0389105
PARP_ZN_FINGER_1	2	0.0389105
FGGY_KINASES_1	2	0.0389105
PR55_2	2	0.0389105
MTTASE_RADICAL	2	0.0389105
COA_TRANSF_1	2	0.0389105
SYNDECAN	2	0.0389105
INSULINASE	2	0.0389105
UROD_2	1	0.0194553
RIBOSOMAL_L6_2	1	0.0194553
CLAT_ADAPTOR_M_1	1	0.0194553
TRANSFERRIN_LIKE_2	1	0.0194553
RNA_POL_D_30KD	1	0.0194553
RCC1_1	1	0.0194553
GLUTATHIONE_PEROXID_2	1	0.0194553
ACTINS_ACT_LIKE	1	0.0194553
ATPASE_ALPHA_BETA	1	0.0194553
CYCLINS	1	0.0194553
SOD_MN	1	0.0194553
PR55_1	1	0.0194553
UROD_1	1	0.0194553
BAND_7	1	0.0194553
EF_TS_2	1	0.0194553
P_TREFOIL_1	1	0.0194553
HISTONE_H3_2	1	0.0194553
ALDOKETO_REDUCTASE_3	1	0.0194553
G6P_DEHYDROGENASE	1	0.0194553
MAP_2	1	0.0194553
A_DEAMINASE	1	0.0194553
DDC_GAD_HDC_YDC	1	0.0194553
AA_TRANSFER_CLASS_5	1	0.0194553
D_2_HYDROXYACID_DH_1	1	0.0194553
SECY_2	1	0.0194553
CATALASE_2	1	0.0194553
CITRATE_SYNTHASE	1	0.0194553
ADX	1	0.0194553
RIBOSOMAL_S2_1	1	0.0194553
GLUTAREDOXIN_1	1	0.0194553
HISTONE_H2A	1	0.0194553
ACYLPHOSPHATASE_1	1	0.0194553
ENOLASE	1	0.0194553
COLD_SHOCK	1	0.0194553
ACYLPHOSPHATASE_2	1	0.0194553
AMMONIUM_TRANSP	1	0.0194553
TEA_1	1	0.0194553
EF1BD_2	1	0.0194553
1433_1	1	0.0194553
RIBUL_P_3_EPIMER_2	1	0.0194553
CALPONIN_1	1	0.0194553
THF_DHG_CYH_2	1	0.0194553
PRPP_SYNTHASE	1	0.0194553
SIGMA54_INTERACT_1	1	0.0194553
RIBOSOMAL_L36E	1	0.0194553

## Sheet: no_nr_protein_prosite
Domain	# transcripts with domain	% transcripts with domain
ZINC_FINGER_C2H2_1	770	9.57235
EGF_1	375	4.66186
PROTEIN_KINASE_ATP	342	4.25162
EGF_2	330	4.10244
PROTEIN_KINASE_ST	279	3.46842
WD_REPEATS_1	241	2.99602
EF_HAND_1	232	2.88414
ASX_HYDROXYL	195	2.42417
EGF_CA	186	2.31228
CYTOCHROME_P450	174	2.1631
HOMEOBOX_1	158	1.9642
LDLRA_1	150	1.86474
TRYPSIN_SER	123	1.52909
TRYPSIN_HIS	123	1.52909
TYR_PHOSPHATASE_1	119	1.47936
ZF_RING_1	117	1.4545
PROTEIN_KINASE_TYR	112	1.39234
AMP_BINDING	111	1.37991
ABC_TRANSPORTER_1	111	1.37991
ADH_SHORT	95	1.181
LIM_DOMAIN_1	74	0.91994
NA_NEUROTRAN_SYMP_1	73	0.907509
CHIT_BIND_RR_1	70	0.870214
CADHERIN_1	68	0.845351
G_PROTEIN_RECEP_F1_1	68	0.845351
ZF_DAG_PE_1	64	0.795624
SERPIN	61	0.758329
AAA	58	0.721034
ASP_PROTEASE	58	0.721034
KINESIN_MOTOR_DOMAIN1	56	0.696171
ZF_PHD_1	50	0.621581
ATPASE_E1_E2	47	0.584286
UCH_2_1	46	0.571855
NEUROTR_ION_CHANNEL	45	0.559423
EGF_LAM_1	45	0.559423
DEAD_ATP_HELICASE	45	0.559423
DNAJ_1	41	0.509697
NA_NEUROTRAN_SYMP_2	37	0.45997
UCH_2_2	35	0.435107
SUGAR_TRANSPORT_1	32	0.397812
DEAH_ATP_HELICASE	32	0.397812
AA_TRNA_LIGASE_I	31	0.38538
BPTI_KUNITZ_1	31	0.38538
ALPHA_2_MACROGLOBULIN	30	0.372949
TGF_BETA_1	28	0.348086
SUGAR_TRANSPORT_2	27	0.335654
WNT1	26	0.323222
GUANYLATE_CYCLASE_1	26	0.323222
CAP_GLY_1	26	0.323222
NUCLEAR_REC_DBD_1	25	0.310791
DH_1	25	0.310791
SUBTILASE_HIS	25	0.310791
ZF_MYND_1	24	0.298359
ZF_RANBP2_1	24	0.298359
ZF_ZZ_1	24	0.298359
ACONITASE_1	24	0.298359
BROMODOMAIN_1	24	0.298359
SULFATASE_1	22	0.273496
ALDEHYDE_DEHYDR_GLU	22	0.273496
SUBTILASE_SER	21	0.261064
CNMP_BINDING_2	21	0.261064
PI3_4_KINASE_2	21	0.261064
BZIP_BASIC	20	0.248633
UBIQUITIN_CONJUGAT_1	20	0.248633
VWFC_1	20	0.248633
ACTININ_2	20	0.248633
SUBTILASE_ASP	20	0.248633
ACTININ_1	19	0.236201
HSP70_3	19	0.236201
PI3_4_KINASE_1	19	0.236201
THIOL_PROTEASE_CYS	19	0.236201
CNMP_BINDING_1	19	0.236201
AMIDASES	19	0.236201
FA58C_1	18	0.223769
THIOL_PROTEASE_HIS	18	0.223769
GMC_OXRED_2	18	0.223769
RCC1_2	18	0.223769
C_TYPE_LECTIN_1	18	0.223769
FA58C_2	17	0.211338
PAIRED_1	17	0.211338
GMC_OXRED_1	17	0.211338
4FE4S_FER_1	17	0.211338
HIS_ACID_PHOSPHAT_1	16	0.198906
PA2_HIS	16	0.198906
IG_MHC	15	0.186474
WW_DOMAIN_1	15	0.186474
TCP1_1	15	0.186474
FERM_2	15	0.186474
CRISP_1	15	0.186474
RECEPTOR_TYR_KIN_II	15	0.186474
LIPOCALIN	15	0.186474
FORK_HEAD_2	15	0.186474
D_2_HYDROXYACID_DH_3	14	0.174043
FERM_1	14	0.174043
HSP70_2	14	0.174043
FIBRINOGEN_C_1	14	0.174043
HSP70_1	14	0.174043
NUDIX_BOX	14	0.174043
TCP1_3	14	0.174043
INTEGRIN_ALPHA	13	0.161611
DNA_POLYMERASE_A	13	0.161611
UPF0034	13	0.161611
THIOLASE_1	13	0.161611
LIPOYL	12	0.14918
ALDEHYDE_DEHYDR_CYS	12	0.14918
HIS_ACID_PHOSPHAT_2	12	0.14918
CARBOXYPEPT_ZN_1	12	0.14918
CPSASE_2	12	0.14918
RIBONUCLEASE_II	12	0.14918
CU2_MONOOXYGENASE_1	12	0.14918
RNASE_3_1	12	0.14918
INTEGRIN_BETA	12	0.14918
PYRIDINE_REDOX_1	12	0.14918
THIOL_PROTEASE_ASN	12	0.14918
GUANYLATE_KINASE_1	12	0.14918
GATA_ZN_FINGER_1	12	0.14918
HIT_1	12	0.14918
FMN_HYDROXY_ACID_DH_1	12	0.14918
FORK_HEAD_1	12	0.14918
CHITINASE_18	12	0.14918
TBOX_1	11	0.136748
ALDOKETO_REDUCTASE_3	11	0.136748
CULLIN_1	11	0.136748
DDC_GAD_HDC_YDC	11	0.136748
2FE2S_FER_1	11	0.136748
POLYPRENYL_SYNTHASE_1	10	0.124316
GLUTATHIONE_PEROXID_2	10	0.124316
POLYPRENYL_SYNTHASE_2	10	0.124316
WHEP_TRS_1	10	0.124316
BAND_7	10	0.124316
N6_MTASE	10	0.124316
CU2_MONOOXYGENASE_2	10	0.124316
CRISP_2	10	0.124316
THIOLASE_2	10	0.124316
GDA1_CD39_NTPASE	10	0.124316
ACYLTRANSF_C_1	10	0.124316
SYNAPTOBREVIN	10	0.124316
CYCLINS	9	0.111885
ADH_ZINC	9	0.111885
A_DEAMINASE	9	0.111885
ALDOKETO_REDUCTASE_1	9	0.111885
ANNEXIN	9	0.111885
RNA_POL_BETA	9	0.111885
IF	9	0.111885
ETS_DOMAIN_1	9	0.111885
TUB_1	8	0.099453
MCM_1	8	0.099453
B_KETOACYL_SYNTHASE	8	0.099453
CSA_PPIASE_1	8	0.099453
HMG_COA_REDUCTASE_2	8	0.099453
CTCK_1	8	0.099453
KRINGLE_1	8	0.099453
TRANSGLUTAMINASES	8	0.099453
RIBOSOMAL_S12	8	0.099453
HMG_COA_REDUCTASE_1	8	0.099453
IF2	8	0.099453
CARBOXYLESTERASE_B_2	8	0.099453
P_GLUCOSE_ISOMERASE_1	8	0.099453
P_GLUCOSE_ISOMERASE_2	8	0.099453
UBIA	8	0.099453
G_PROTEIN_RECEP_F2_2	8	0.099453
BTG_2	8	0.099453
KINESIN_LIGHT	8	0.099453
FATTY_ACID_DESATUR_1	8	0.099453
PTR2_1	8	0.099453
PDEASE_I	8	0.099453
ANTENNAPEDIA	8	0.099453
SMB_1	8	0.099453
COMPLEX1_49K	8	0.099453
F_ACTIN_CAPPING_A_2	8	0.099453
UPF0028	7	0.0870214
G_PROTEIN_RECEP_F3_3	7	0.0870214
GLYCOSYL_HYDROL_F31_1	7	0.0870214
LIPOXYGENASE_2	7	0.0870214
GLYCOSYL_HYDROL_F2_1	7	0.0870214
TUBULIN	7	0.0870214
ACONITASE_2	7	0.0870214
SULFATASE_2	7	0.0870214
HISTONE_H2B	7	0.0870214
ETS_DOMAIN_2	7	0.0870214
ELO	7	0.0870214
SER_THR_PHOSPHATASE	7	0.0870214
ALPHA_GALACTOSIDASE	7	0.0870214
TFIID	7	0.0870214
COLD_SHOCK	7	0.0870214
SUCCINYL_COA_LIG_3	7	0.0870214
CALRETICULIN_2	7	0.0870214
CALRETICULIN_1	7	0.0870214
DNA_MISMATCH_REPAIR_1	7	0.0870214
D_ALA_DEHYDRATASE	6	0.0745898
F_ACTIN_CAPPING_A_1	6	0.0745898
AA_TRANSFER_CLASS_4	6	0.0745898
ASN_GLN_ASE_1	6	0.0745898
DNA_MISMATCH_REPAIR_2	6	0.0745898
TOPOISOMERASE_I_EUK	6	0.0745898
DNA_PHOTOLYASES_2_2	6	0.0745898
COMPLEX1_75K_1	6	0.0745898
QOR_ZETA_CRYSTAL	6	0.0745898
PROTEASOME_A_1	6	0.0745898
PP2C	6	0.0745898
COMPLEX1_75K_2	6	0.0745898
ASN_GLN_ASE_2	6	0.0745898
GLYCOPROTEASE	6	0.0745898
PEPCK_GTP	6	0.0745898
ACYL_COA_DH_1	6	0.0745898
UPF0001	6	0.0745898
DNA_POLYMERASE_B	6	0.0745898
SPIDER_CSTX	6	0.0745898
CHROMO_1	6	0.0745898
NA_SOLUT_SYMP_2	6	0.0745898
COMPLEX1_75K_3	6	0.0745898
GTP1_OBG	6	0.0745898
VINCULIN_2	5	0.0621581
HMGI_Y	5	0.0621581
MULTICOPPER_OXIDASE1	5	0.0621581
GIDA_2	5	0.0621581
ARRESTINS	5	0.0621581
MULTICOPPER_OXIDASE2	5	0.0621581
CASPASE_HIS	5	0.0621581
PHOSPHORYLASE	5	0.0621581
RASGEF	5	0.0621581
PCMT	5	0.0621581
GIDA_1	5	0.0621581
CASPASE_CYS	5	0.0621581
DNA_PHOTOLYASES_2_1	5	0.0621581
LACTALBUMIN_LYSOZYME_1	5	0.0621581
CYS_MET_METAB_PP	5	0.0621581
ALDOKETO_REDUCTASE_2	5	0.0621581
ADX	5	0.0621581
DYNAMIN	5	0.0621581
OSTEONECTIN_2	5	0.0621581
CDS	5	0.0621581
SYNTAXIN	5	0.0621581
UPF0012	4	0.0497265
PGM_PMM	4	0.0497265
MAPK	4	0.0497265
UROCANASE	4	0.0497265
THYROGLOBULIN_1_1	4	0.0497265
GLYCOSYL_HYDROL_F39	4	0.0497265
ACTINS_ACT_LIKE	4	0.0497265
POU_2	4	0.0497265
THF_DHG_CYH_1	4	0.0497265
TRANSKETOLASE_2	4	0.0497265
RNA_POL_PHAGE_2	4	0.0497265
DNASE_I_2	4	0.0497265
CPSASE_1	4	0.0497265
BIR_REPEAT_1	4	0.0497265
PROLINE_PEPTIDASE	4	0.0497265
ALPHA_CA_1	4	0.0497265
RNA_POL_II_REPEAT	4	0.0497265
TATD_2	4	0.0497265
UPF0021	4	0.0497265
TM4_1	4	0.0497265
UPF0758	4	0.0497265
RAS_GTPASE_ACTIV_1	4	0.0497265
RIBOSOMAL_S2_1	4	0.0497265
GLUTAREDOXIN_1	4	0.0497265
TATD_3	4	0.0497265
MDH	4	0.0497265
NA_DICARBOXYL_SYMP_1	4	0.0497265
TEA_1	4	0.0497265
OSBP	4	0.0497265
G_PROTEIN_RECEP_F2_1	4	0.0497265
THF_DHG_CYH_2	4	0.0497265
RNA_POL_PHAGE_1	4	0.0497265
RIBOSOMAL_S14	3	0.0372949
THIOLASE_3	3	0.0372949
TRANSALDOLASE_2	3	0.0372949
FTHFS_2	3	0.0372949
OPSIN	3	0.0372949
DNA_LIGASE_A2	3	0.0372949
MR_MLE_2	3	0.0372949
CYTOSOL_AP	3	0.0372949
CK2_BETA	3	0.0372949
ATPASE_ALPHA_BETA	3	0.0372949
TATD_1	3	0.0372949
TRANSALDOLASE_1	3	0.0372949
P_TREFOIL_1	3	0.0372949
MOAA_NIFB_PQQE	3	0.0372949
G6P_DEHYDROGENASE	3	0.0372949
INSULIN	3	0.0372949
POU_1	3	0.0372949
AA_TRANSFER_CLASS_2	3	0.0372949
AA_TRANSFER_CLASS_5	3	0.0372949
COE	3	0.0372949
D_2_HYDROXYACID_DH_1	3	0.0372949
COMPLEX1_24K	3	0.0372949
PG_MUTASE	3	0.0372949
KAZAL_1	3	0.0372949
ACYLTRANSF_C_2	3	0.0372949
FTHFS_1	3	0.0372949
COMPLEX1_51K_1	3	0.0372949
TOPOISOMERASE_I_PROK	3	0.0372949
5_NUCLEOTIDASE_1	3	0.0372949
PHOSPHOTRIESTERASE_1	3	0.0372949
COMPLEX1_51K_2	3	0.0372949
ENOYL_COA_HYDRATASE	3	0.0372949
SIGMA54_INTERACT_1	3	0.0372949
NFYA_HAP2_1	2	0.0248633
CLAT_ADAPTOR_M_1	2	0.0248633
FABP	2	0.0248633
GHMP_KINASES_ATP	2	0.0248633
ETF_ALPHA	2	0.0248633
RNA_POL_M_15KD	2	0.0248633
PFKB_KINASES_2	2	0.0248633
GLUTAMATE_5_KINASE	2	0.0248633
LON_SER	2	0.0248633
HEMOCYANIN_2	2	0.0248633
UPF0027	2	0.0248633
BIOTIN	2	0.0248633
BH2	2	0.0248633
1433_2	2	0.0248633
SUCCINYL_COA_LIG_1	2	0.0248633
CARBOXYLESTERASE_B_1	2	0.0248633
ZF_TFIIS_1	2	0.0248633
PENTAXIN	2	0.0248633
PDGF_1	2	0.0248633
HISTONE_H3_2	2	0.0248633
TK_CELLULAR_TYPE	2	0.0248633
PANCREATIC_HORMONE_1	2	0.0248633
PROA	2	0.0248633
ACTINS_2	2	0.0248633
DIHYDROOROTASE_2	2	0.0248633
COMPLEX1_20K	2	0.0248633
CYT_DCMP_DEAMINASES	2	0.0248633
U_DNA_GLYCOSYLASE	2	0.0248633
FRD_SDH_FAD_BINDING	2	0.0248633
NA_SULFATE	2	0.0248633
NA_DICARBOXYL_SYMP_2	2	0.0248633
NOL1_NOP2_SUN	2	0.0248633
GRANULINS	2	0.0248633
CARBOXYPEPT_ZN_2	2	0.0248633
TAU_MAP_1	2	0.0248633
RECR	2	0.0248633
SRP54	2	0.0248633
EFACTOR_GTP	2	0.0248633
DIHYDROOROTASE_1	2	0.0248633
CYTOCHROME_B5_1	2	0.0248633
IF4E	2	0.0248633
G_PROTEIN_RECEP_F3_2	2	0.0248633
UPP_SYNTHASE	2	0.0248633
ARGINASE_1	2	0.0248633
DNA_LIGASE_A1	2	0.0248633
FUMARATE_LYASES	2	0.0248633
GARS	2	0.0248633
ENDONUCLEASE_III_1	2	0.0248633
MTTASE_RADICAL	2	0.0248633
SUCCINYL_COA_LIG_2	2	0.0248633
CHH_MIH_GIH	2	0.0248633
UPF0023	2	0.0248633
IGFBP_N_1	1	0.0124316
DM_1	1	0.0124316
ACYL_COA_DH_2	1	0.0124316
CYTO_HEME_LYASE_2	1	0.0124316
UBIQUITIN_ACTIVAT_2	1	0.0124316
UPF0016	1	0.0124316
GLNA_1	1	0.0124316
GALACTOKINASE	1	0.0124316
TCP1_2	1	0.0124316
CRF	1	0.0124316
SDH_CYT_1	1	0.0124316
COMPLEX1_30K	1	0.0124316
MIP	1	0.0124316
OMPDECASE	1	0.0124316
ARGININOSUCCIN_SYN_2	1	0.0124316
MALIC_ENZYMES	1	0.0124316
RIBOSOMAL_S17	1	0.0124316
ALKALINE_PHOSPHATASE	1	0.0124316
UCH_1	1	0.0124316
CLAUDIN	1	0.0124316
PRO_ENDOPEP_SER	1	0.0124316
RNASE_T2_1	1	0.0124316
BH4_AAA_HYDROXYL_1	1	0.0124316
ARGININOSUCCIN_SYN_1	1	0.0124316
SDH_CYT_2	1	0.0124316
DISINTEGRIN_1	1	0.0124316
REL_1	1	0.0124316
HTH_LACI_1	1	0.0124316
NOS	1	0.0124316
SOD_CU_ZN_2	1	0.0124316
RIBOSOMAL_L11	1	0.0124316
UBIQUITIN_1	1	0.0124316
GASTRIN	1	0.0124316
PYROKININ	1	0.0124316
CALPONIN_1	1	0.0124316
TOPOISOMERASE_II	1	0.0124316
RNASE_T2_2	1	0.0124316
