# Supplementary material for: A Comprehensive Reference Transcriptome Resource for the Common House Spider Parasteatoda tepidariorum
Source: PLoS One. 2014 Aug 13;9(8):e104885. doi: 10.1371/journal.pone.0104885 (PMC4132015; doi:10.1371/journal.pone.0104885)
Supplement: Table S3 — The components of conserved developmental pathways based on the KEGG database [57] are listed. The number of hits in the spider transcriptome (‘# Hits’), the length of the longest and shortest transcript of BLAST hits (‘Length range’), the query gene, the transcript IDs of the spider transcriptome and the accession number for orthologs that were previously published are given. (XLSX) [file pone.0104885.s006.xlsx]

## Sheet: Pathway genes
Process	# Hits	Hit ID (C/S)	Length (range)	Query Gene (CG#)	Transcriptome Sequence Name(s)	NCBI Accession Number
WNT
APC	5		11896-12198	APC-like	Locus_6130_Transcript_7/7,Locus_6130_Transcript_6/7,Locus_6130_Transcript_5/7,Locus_6130_Transcript_4/7,Locus_6130_Transcript_3/7
Axam
Axin	2		1195-6231	Axin	Locus_599_Transcript_106/114,Locus_599_Transcript_105/114
beta catenin	5		645-1715	Armadillo	Locus_1_Transcript_18404/166847,Locus_1_Transcript_18412/166847,Locus_1_Transcript_18398/166847,Locus_1_Transcript_18402/166847	AB120624.1
beta TrCP	3		671-2418	Slmb, super numerary limbs	Locus_2888_Transcript_83/86,Locus_1_Transcript_70101/166847,Locus_1_Transcript_70044/166847
c-jun
c-myc
CaMKII	1		3112	calmodulin-dependent protein kinase II	Locus_8743_Transcript_2/3
CaN
Cer-1
CKI epsilon	5		599-4894	dco, discs overgrown	isotig07144,Locus_1019_Transcript_47/49,Locus_1019_Transcript_42/49,Locus_1019_Transcript_48/49,Locus_1019_Transcript_46/49,Locus_1019_Transcript_43/49
CK2
CKI alpha
CBP?	7		1108-4208	nej, nejire	Locus_10144_Transcript_16/16,Locus_10144_Transcript_10/16,Locus_10144_Transcript_15/16,Locus_1_Transcript_2203/166847,Locus_1_Transcript_2072/166847,Locus_1_Transcript_2200/166847,Locus_1_Transcript_2070/166847
CtBP	2		1666	C-terminal Binding Protein	Locus_1_Transcript_2512/166847,Locus_1_Transcript_460/166847
Cul1	11		114-2989	Lin19, Lin19-like	Locus_14706_Transcript_4/4,Locus_14706_Transcript_3/4,Locus_14706_Transcript_2/4,Locus_1_Transcript_126493/166847,Locus_1_Transcript_126499/166847,Locus_1_Transcript_126492/166847,Locus_1_Transcript_126474/166847,Locus_1_Transcript_126491/166847,Locus_1_Transcript_126475/166847,Locus_1_Transcript_126490/166847,Locus_1_Transcript_126476/166847
CycD	6		2064-2313	Cyclin D	Locus_14129_Transcript_7/8,Locus_14129_Transcript_1/8,Locus_14129_Transcript_8/8,Locus_14129_Transcript_5/8,Locus_14129_Transcript_4/8,Locus_14129_Transcript_3/8
Daam1
Dally	2		1031	division abnormally delayed	Locus_1_Transcript_25918/166847,Locus_1_Transcript_25961/166847
Dkk
Duplin
Dvl	4		550-1580	Dsh, dishevelled	Locus_1_Transcript_163242/166847,Locus_1_Transcript_156347/166847,Locus_1_Transcript_163244/166847,Locus_1_Transcript_156349/166847
fra-1
Frizzled-like 1	10		1485-3804	Frizzled	Locus_3605_Transcript_1/10, Locus_3605_Transcript_2/10, Locus_3605_Transcript_3/10, Locus_3605_Transcript_4/10, Locus_3605_Transcript_5/10, Locus_3605_Transcript_6/10, Locus_3605_Transcript_7/10, Locus_3605_Transcript_8/10, Locus_3605_Transcript_9/10, Locus_3605_Transcript_10/10
Frizzled-like 2	2		2652	Frizzled	Locus_1_Transcript_106139/166847, Locus_1_Transcript_106189/166847
Frizzled-like 3	2		2967-2975	Frizzled	Locus_2608_Transcript_1/3, Locus_2608_Transcript_3/3
Frizzled-like 4				Frizzled
FRP
GPB
Groucho	11		236-6195	Groucho	Locus_5460_Transcript_10/10,Locus_5460_Transcript_9/10,Locus_5460_Transcript_8/10,>Locus_5460_Transcript_7/10,Locus_5460_Transcript_5/10,Locus_5460_Transcript_4/10,Locus_5460_Transcript_3/10,Locus_5460_Transcript_2/10,Locus_5460_Transcript_1/10,Locus_1_Transcript_86212/166847,Locus_1_Transcript_86068/166847
GSK3 beta	5		2658-4772	Sgg, Shaggy	Locus_5124_Transcript_10/10,Locus_5124_Transcript_6/10,Locus_5124_Transcript_2/10,Locus_5124_Transcript_1/10,Locus_5124_Transcript_8/10
ICAT
Idax
JNK	2		1291	Bsk, Basket	Locus_1_Transcript_151782/166847,Locus_1_Transcript_151770/166847
Knypek
LRP 5/6	10		431-1283	arr, arrow	Locus_1_Transcript_13407/166847,Locus_1_Transcript_13463/166847,Locus_1_Transcript_13460/166847,Locus_1_Transcript_13401/166847,Locus_1_Transcript_66654/166847,Locus_1_Transcript_13454/166847,Locus_1_Transcript_66657/166847,Locus_1_Transcript_66439/166847,Locus_1_Transcript_66655/166847,Locus_1_Transcript_13464/166847
NFAT
Nkd
NLK	4		2516-4934	Nmo, Nemo	Locus_3671_Transcript_11/12,Locus_3671_Transcript_12/12,Locus_3671_Transcript_5/12,>Locus_3671_Transcript_8/12
PAR-1	4		416-965	PAR-1	Locus_1_Transcript_124459/166847,Locus_1_Transcript_124424/166847,Locus_1_Transcript_124467/166847,Locus_1_Transcript_124412/166847
PKA
PKC
PLC	9		5361-8873	norpA	Locus_5618_Transcript_2/10,Locus_5618_Transcript_10/10,Locus_5618_Transcript_8/10,Locus_5618_Transcript_7/10,Locus_5618_Transcript_5/10,Locus_5618_Transcript_4/10,Locus_5618_Transcript_3/10,Locus_5618_Transcript_1/10,Locus_5618_Transcript_6/10
PP2A
PPAR sigma
Prickle	6		1758-2743	pk, prickle	Locus_16966_Transcript_6/8,Locus_16966_Transcript_7/8,Locus_16966_Transcript_8/8,Locus_16966_Transcript_4/8,Locus_16966_Transcript_1/8,Locus_16966_Transcript_5/8
Proc	2		1154	porc, porcupine	Locus_1_Transcript_91822/166847,Locus_1_Transcript_91774/166847
Protein S2
PS-1	9		1160-1960	psn, presenilin	Locus_5247_Transcript_12/12,Locus_5247_Transcript_7/12,Locus_5247_Transcript_6/12Locus_5247_Transcript_5/12,Locus_5247_Transcript_3/12,Locus_5247_Transcript_10/12,Locus_5247_Transcript_11/12,Locus_5247_Transcript_9/12,Locus_5247_Transcript_8/12
Rac	8		843-1178	Rac1	Locus_121_Transcript_9/9,Locus_121_Transcript_8/9,Locus_121_Transcript_7/9,Locus_121_Transcript_5/9,Locus_121_Transcript_4/9,Locus_121_Transcript_3/9,Locus_121_Transcript_1/9,Locus_121_Transcript_2/9
Rbx1	1		1008	Roc1a, Ringbox protein1	Locus_13975_Transcript_2/3
RhoA	6		181-361	Rho1	Locus_1_Transcript_149353/166847,Locus_1_Transcript_149346/166847,Locus_1_Transcript_71141/166847,Locus_1_Transcript_71136/166847,Locus_1_Transcript_71192/166847,Locus_1_Transcript_71140/166847
ROCK2
Siah-1
SIP
Skp1
SMAD3	7		849	Smox, Smad on x	Locus_10810_Transcript_12/12,Locus_10810_Transcript_10/12,Locus_10810_Transcript_6/12,Locus_10810_Transcript_9/12,Locus_10810_Transcript_7/12,Locus_10810_Transcript_4/12,Locus_10810_Transcript_8/12
SMAD4	1		2254	Med, Medea	Locus_2495_Transcript_5/10
Stbm	10		199-1129	vang, van gough	Locus_1_Transcript_87880/166847,Locus_1_Transcript_88088/166847,Locus_1_Transcript_88090/166847,Locus_1_Transcript_87882/166847,Locus_1_Transcript_88089/166847,Locus_1_Transcript_87881/166847,Locus_1_Transcript_88091/166847,Locus_1_Transcript_87883/166847,Locus_1_Transcript_88087/166847,Locus_1_Transcript_87879/166847
TCF/LEF	2		714	Pangolin	Locus_1_Transcript_108735/166847,Locus_1_Transcript_107781/166847
Uterine
Wif-1	6		1449-6368	shf, shifted	Locus_11713_Transcript_5/7,Locus_11713_Transcript_6/7,Locus_11713_Transcript_7/7,Locus_11713_Transcript_4/7,Locus_11713_Transcript_3/7,Locus_11713_Transcript_2/7
wingless	2		3405-3515	Blast with Pt wingless	Locus_16135_Transcript_1/2, Locus_16135_Transcript_2/2	AB167808.1
Wnt2	5		1590-2556	Blast with Pt Wnt2	Locus 18733_Transcript_1/6, Locus_18733_Transcript_2/6, 18733_Transcript_3/6, 18733_Transcript_4/6, Locus_18733_Transcript_5/6	AB167813.1
Wnt4	4		5707-5745	Blast with Pt Wnt4	Locus_19006_Transcript_3/6, Locus_19006_Transcript_4/6, Locus_19006_Transcript_5/6, Locus_19006_Transcript_6/6	HQ650544.1
Wnt5	4		302-1008	Blast with Pt Wnt5	Locus_1_Transcript_98873/166847, Locus_1_Transcript_98900/166847, Locus_1_Transcript_98897/166847, Locus_1_Transcript_98871/166847	AB167810.1
Wnt6	9		2523-4020	Blast with Pt Wnt6	Locus_15537_Transcript_1/9, Locus_15537_Transcript_2/9, Locus_15537_Transcript_3/9, Locus_15537_Transcript_4/9, Locus_15537_Transcript_5/9, Locus_15537_Transcript_6/9, Locus_15537_Transcript_7/9, Locus_15537_Transcript_8/9, Locus_15537_Transcript_9/9	HQ650545.1
Wnt7-1	2		2434-3064	Blast with Pt Wnt7-1	Locus_19916_Transcript_1/2, Locus_19916_Transcript_2/2,	AB167809.1
Wnt7-2	1		2229	Blast with Pt Wnt7-2	Locus_19066_Transcript_1/1	AB167811.1
Wnt8	10		3926	Blast with Pt Wnt8	Locus_3571_Transcript_1/10, Locus_3571_Transcript_2/10, Locus_3571_Transcript_3/10, Locus_3571_Transcript_4/10, Locus_3571_Transcript_5/10, Locus_3571_Transcript_6/10, Locus_3571_Transcript_7/10, Locus_3571_Transcript_8/10, Locus_3571_Transcript_9/10, Locus_3571_Transcript_10/10,	FJ013049.1
Wnt11-1	2		869	Blast with Pt Wnt11-1	Locus_1_Transcript_68102/166847, Transcript_68063/166847	HQ650546.1
Wnt11-2	2		1780	Blast with Pt Wnt11-2	Locus_1_Transcript_7463/166847, Locus_1_Transcript_83171/166847	HQ650547.1
Wnt16	4		941-2587	Blast with Pt Wnt16	Locus_16184_Transcript_1/5, Locus_16184_Transcript_2/5, Locus_16184_Transcript_4/5, Locus_16184_Transcript_5/5	AB167812.1
WntA	4		5208-5274	Blast with Cs Wnt	Locus_19891_Transcript_2/5, Locus_19891_Transcript_3/5, Locus_19891_Transcript_4/5, Locus_19891_Transcript_5/5
Xsox17
DELTA/NOTCH
APH-1	2		850-1573	aph-1 (anterior pharynx defective 1, CG2855)	Locus_3881_Transcript_5/5, Locus_3881_Transcript_1/5
CIR	6		103-200	CG6843	Locus_1_Transcript_86027/166847, Locus_1_Transcript_86000/166847, Locus_1_Transcript_86025/166847, Locus_1_Transcript_85998/166847, Locus_1_Transcript_86019/166847, Locus_1_Transcript_85995/166847
CSL	2		7765-9051	Su(H) (Suppressor of Hairless, CG3497)	Locus_1170_Transcript_31/32, Locus_1170_Transcript_30/32	AB287422.1
CtBP	2		1666	CtBP (C-terminal Binding Protein, CG7583)	Locus_1_Transcript_2512/166847, Locus_1_Transcript_460/166847
Delta	13		2753-4791	Dl (Delta, CG3619)	Based on blastx: Locus_12889_Transcript_9/10, Locus_12889_Transcript_10/10, Locus_12889_Transcript_5/10, Locus_12889_Transcript_3/10, Locus_12889_Transcript_2/10, Locus_12889_Transcript_7/10, Locus_13771_Transcript_9/9, Locus_13771_Transcript_8/9, Locus_13771_Transcript_7/9, Locus_13771_Transcript_6/9, Locus_13771_Transcript_5/9, Locus_13771_Transcript_4/9, Locus_12889_Transcript_6/10	AB287420.1
Deltex	4		221-446	dx (deltex, CG3929)	Locus_1_Transcript_84033/166847, Locus_1_Transcript_83904/166847, Locus_1_Transcript_84025/166847, Locus_1_Transcript_83909/166847
Dvl	4		550-1580	dsh (dishevelled, CG18361)	Locus_1_Transcript_163242/166847, Locus_1_Transcript_156347/166847, Locus_1_Transcript_163244/166847, Locus_1_Transcript_156349/166847
Fringe	10		1734-3409	fng (fringe, CG10580)	Locus_1076_Transcript_11/11, Locus_1076_Transcript_8/11, Locus_1076_Transcript_5/11, Locus_1076_Transcript_2/11, Locus_1076_Transcript_10/11, Locus_1076_Transcript_9/11, Locus_1076_Transcript_7/11, Locus_1076_Transcript_6/11, Locus_1076_Transcript_4/11, Locus_1076_Transcript_3/11
Groucho	11		236-6195	gro (groucho, CG8384)	Locus_5460_Transcript_10/10, Locus_5460_Transcript_9/10, Locus_5460_Transcript_8/10, Locus_5460_Transcript_7/10, Locus_5460_Transcript_5/10, Locus_5460_Transcript_4/10, Locus_5460_Transcript_3/10, Locus_5460_Transcript_2/10, Locus_5460_Transcript_1/10, Locus_1_Transcript_86212/166847, Locus_1_Transcript_86068/166847
Hairless
HATs	7		2957-12076	nej (nejire, CG15319)	Locus_10144_Transcript_16/16, Locus_10144_Transcript_10/16, Locus_10144_Transcript_15/16, Locus_1_Transcript_2203/166847, Locus_1_Transcript_2072/166847, Locus_1_Transcript_2200/166847, Locus_1_Transcript_2070/166847
HATs	3		2423-2653	Pcaf (CG4107)	Locus_15498_Transcript_5/5, Locus_15498_Transcript_1/5, Locus_15498_Transcript_4/5
HDAC	4		498-915	Rpd3 (CG7471)	Locus_1_Transcript_70316/166847, Locus_1_Transcript_70373/166847, Locus_1_Transcript_70374/166847, Locus_1_Transcript_70317/166847
Hes1/5	2		1974-2154	h (hairy, CG6494)	Locus_12317_Transcript_5/8, Locus_12317_Transcript_3/8	AB125743.1
MAML
NCSTN	4		734-735	nct (nicastrin, CG7012)	Locus_1_Transcript_67051/166847, Locus_1_Transcript_67041/166847, Locus_1_Transcript_67049/166847, Locus_1_Transcript_67043/166847
Notch	8		1891-9998	N (Notch, CG3936)	Locus_12031_Transcript_10/10, Locus_12031_Transcript_8/10, Locus_12031_Transcript_9/10, Locus_12031_Transcript_7/10, Locus_12031_Transcript_4/10, Locus_12031_Transcript_3/10, Locus_12031_Transcript_2/10, Locus_12031_Transcript_1/10	AB287421.1
Numb	7		948-7767	numb (CG3779)	Locus_13392_Transcript_6/10, Locus_13392_Transcript_9/10, Locus_13392_Transcript_10/10, Locus_13392_Transcript_7/10, Locus_13392_Transcript_4/10, Locus_13392_Transcript_5/10, Locus_13392_Transcript_3/10
PreT alpha
PSE2	2		238	pen-2 (presenilin enhancer 2, CG33198)	Locus_1_Transcript_41556/166847, Locus_1_Transcript_41477/166847
PSEN	9		1160-1960	Psn (Presenilin, CG18803)	Locus_5247_Transcript_12/12, Locus_5247_Transcript_7/12, Locus_5247_Transcript_6/12, Locus_5247_Transcript_5/12, Locus_5247_Transcript_3/12, Locus_5247_Transcript_10/12, Locus_5247_Transcript_11/12, Locus_5247_Transcript_9/12, Locus_5247_Transcript_8/12
Serrate	5		3998-4778	Ser (Serrate, CG6127)	Locus_8656_Transcript_9/9, Locus_8656_Transcript_8/9, Locus_8656_Transcript_7/9, Locus_8656_Transcript_4/9, Locus_8656_Transcript_3/9
SKIP	8		178-905	Bx42 (SKIP, CG8264)	Locus_1_Transcript_68886/166847, Locus_1_Transcript_11772/166847, Locus_1_Transcript_68915/166847, Locus_1_Transcript_68887/166847, Locus_1_Transcript_68920/166847, Locus_1_Transcript_68890/166847, Locus_1_Transcript_68918/166847, Locus_1_Transcript_68889/166847
SMRT
TACE	4		3149-4728	Tace (CG7908)	Locus_6064_Transcript_5/5, Locus_6064_Transcript_4/5, Locus_6064_Transcript_1/5, Locus_6064_Transcript_2/5
JAK-STAT
AKT	6	C	1313-3373	Akt1 (CG4006)	Locus_1469_Transcript_9/10, Locus_1469_Transcript_10/10, Locus_1469_Transcript_4/10, Locus_1469_Transcript_6/10, Locus_1469_Transcript_7/10, Locus_1469_Transcript_2/10
BclXL
Cbl	3	C	4069-4273	Cbl (CG7037)	Locus_3263_Transcript_11/12, Locus_3263_Transcript_6/12, Locus_3263_Transcript_4/12
CBP	7	C, S	1048-12076	nej (CG15319)	Locus_10144_Transcript_16/16, Locus_10144_Transcript_10/16, Locus_10144_Transcript_15/16, Locus_1_Transcript_2203/166847, Locus_1_Transcript_2072/166847, Locus_1_Transcript_2200/166847, Locus_1_Transcript_2070/166847
CytokineR
CIS
c-Myc				dm (CG10798)
CycD	6	C	2064-2313	CycD (CG9096)	Locus_14129_Transcript_7/8, Locus_14129_Transcript_1/8, Locus_14129_Transcript_8/8, Locus_14129_Transcript_5/8, Locus_14129_Transcript_4/8, Locus_14129_Transcript_3/8
EPO
GRB	6	C	774-3268	drk (CG6033)	Locus_11998_Transcript_16/16, Locus_11998_Transcript_12/16, Locus_11998_Transcript_14/16, Locus_11998_Transcript_11/16, Locus_11998_Transcript_9/16, Locus_11998_Transcript_13/16
IFN/IL10
IL2/3
IL6
JAK				hop (CG1594)
P48
PI3K	6	C	2335-3807	Pi3K21B (CG2699)	Locus_7412_Transcript_12/12, Locus_7412_Transcript_11/12, Locus_7412_Transcript_9/12, Locus_7412_Transcript_6/12, Locus_7412_Transcript_5/12, Locus_7412_Transcript_10/12
PIAS	4	C	4676-5676	Su(var) (CG8068)	Locus_3101_Transcript_9/10, Locus_3101_Transcript_4/10, Locus_3101_Transcript_2/10, Locus_3101_Transcript_1/10
Pim-1
SHP1
SHP2	9	C	4456-5231	csw (CG3954)	Locus_15242_Transcript_1/10, Locus_15242_Transcript_2/10, Locus_15242_Transcript_3/10, Locus_15242_Transcript_4/10, Locus_15242_Transcript_5/10, Locus_15242_Transcript_6/10, Locus_15242_Transcript_7/10, Locus_15242_Transcript_8/10, Locus_15242_Transcript_10/10
SOCS	2	S	1283	Socs36E (CG15154)	Locus_1_Transcript_107964/166847, Locus_1_Transcript_107926/166847
SOS	16	S	117-983	Sos (CG7793)	Locus_1_Transcript_68775/166847, Locus_1_Transcript_68759/166847, Locus_1_Transcript_68770/166847, Locus_1_Transcript_68764/166847, Locus_1_Transcript_68774/166847, Locus_1_Transcript_68760/166847, Locus_1_Transcript_68760/166847, Locus_1_Transcript_68769/166847, Locus_1_Transcript_68765/166847, Locus_1_Transcript_68768/166847, Locus_1_Transcript_68766/166847, Locus_1_Transcript_68773/166847, Loc…
Spred	8	S	266-1248	Spred (CG10155)	Locus_1_Transcript_149867/166847, Locus_1_Transcript_149827/166847, Locus_1_Transcript_79135/166847, Locus_1_Transcript_74419/166847, Locus_1_Transcript_149829/166847, Locus_1_Transcript_149826/166847, Locus_1_Transcript_79133/166847, Locus_1_Transcript_74415/166847
Sprouty	2	S	9882	sty (CG1921)	Locus_12949_Transcript_8/12, Locus_12949_Transcript_7/12
STAM	8	S	2666-5368	Stam (CG6521)	Locus_15353_Transcript_14/14, Locus_15353_Transcript_11/14, Locus_15353_Transcript_9/14, Locus_15353_Transcript_8/14, Locus_15353_Transcript_13/14, Locus_15353_Transcript_12/14, Locus_15353_Transcript_10/14, Locus_15353_Transcript_7/14
STAT	2	C	3311-6073	Stat92E (CG4257)	Locus_7523_Transcript_48/53, Locus_7523_Transcript_47/53
UPD				os (CG5993)
TGF BETA
Activin	5	C	3888-4725	Actbeta (CG11062)	Locus_17068_Transcript_15/15, Locus_17068_Transcript_10/15, Locus_17068_Transcript_9/15, Locus_17068_Transcript_13/15, Locus_17068_Transcript_12/15
BMP	9	C	3302-3363	gbb (CG5562)	Locus_6686_Transcript_10/12, Locus_6686_Transcript_8/12, Locus_6686_Transcript_11/12, Locus_6686_Transcript_3/12, Locus_6686_Transcript_12/12, Locus_6686_Transcript_9/12, Locus_6686_Transcript_7/12, Locus_6686_Transcript_6/12, Locus_6686_Transcript_4/12
BMP	6	S	914-1684	dpp (CG9885)	Locus_1_Transcript_5040/166847, Locus_1_Transcript_5019/166847, Locus_1_Transcript_166560/166847, Locus_1_Transcript_162194/166847, Locus_1_Transcript_138189/166847, Locus_1_Transcript_117256/166847	AB096072.1
BMP				mav (CG1901)
BMP RI	4	S	345-568	sax (CG1891)	Locus_1_Transcript_87795/166847, Locus_1_Transcript_87747/166847, Locus_1_Transcript_87794/166847, Locus_1_Transcript_87746/166847
BMP RI	3	C	1243-2977	tkv (CG14026)	Locus_19354_Transcript_3/3, Locus_19354_Transcript_2/3, Locus_19354_Transcript_1/3
BMP RII	2	S	2003	put (CG7904)	Locus_1_Transcript_165491/166847, Locus_1_Transcript_165483/166847
BMP RII	2	S	4134	wit (CG10776)	Locus_1_Transcript_69111/166847, Locus_1_Transcript_69079/166847
c-Myc				dm (CG10798)
Chordin	6	S	260-1487	sog (CG9224)	Locus_1_Transcript_102600/166847, Locus_1_Transcript_102595/166847, Locus_1_Transcript_102531/166847, Locus_1_Transcript_102525/166847, Locus_1_Transcript_1026533/166847, Locus_1_Transcript_102523/166847	AB236147.1
Cul1	11	C, S	114-2989	lin19 (CG1877)	Locus_1_Transcript_126493/166847, Locus_1_Transcript_126499/166847, Locus_1_Transcript_126492/166847, Locus_1_Transcript_126474/166847, Locus_1_Transcript_126491/166847, Locus_1_Transcript_126475/166847, Locus_1_Transcript_126490/166847, Locus_1_Transcript_126476/166847, Locus_14706_Transcript_4/4, Locus_14706_Transcript_3/4, Locus_14706_Transcript_2/4
DAN
Decorin
DP1
E2F4/5
ERK	2	S	1327	rl (CG12559)	Locus_1_Transcript_112318/166847, Locus_1_Transcript_112279/166847
FST
Idax	1	S	812	emc (CH1007)	Locus_15848_Transcript_1/1
IFN gamma
Lefty
LTBP1
Nodal
Nodal RI
Nodal RII
Noggin
p107				Rbf2 (CG5083)
p15
p300	7	C, S	1048-12076	nej (CG15319)	Locus_10144_Transcript_16/16, Locus_10144_Transcript_10/16, Locus_10144_Transcript_15/16, Locus_1_Transcript_2203/166847, Locus_1_Transcript_2072/166847, Locus_1_Transcript_2200/166847, Locus_1_Transcript_2070/166847
p70S6K	4	C	1195-7220	S6k (CG10539)	Locus_10251_Transcript_18/18, Locus_10251_Transcript_13/18, Locus_10251_Transcript_9/18, Locus_10251_Transcript_12/18
Pitx2
PP2A	10	C	3464-4168	Pp2A-29B (CG17291)	Locus_8064_Transcript_14/14, Locus_8064_Transcript_13/14, Locus_8064_Transcript_11/14, Locus_8064_Transcript_10/14, Locus_8064_Transcript_9/14, Locus_8064_Transcript_8/14, Locus_8064_Transcript_7/14, Locus_8064_Transcript_6/14, Locus_8064_Transcript_5/14, Locus_8064_Transcript_12/14
Rbx1	1	C	1008	Roc1a (CG16982)	Locus_13975_Transcript_2/3
RhoA	6	S	181-367	Rho1 (CG8416)	Locus_1_Transcript_149353/166847, Locus_1_Transcript_149346/166847, Locus_1_Transcript_71141/166847, Locus_1_Transcript_71136/166847, Locus_1_Transcript_71192/166847, Locus_1_Transcript_71140/166847
ROCK1	2	C	2437-5348	rok (CG9774)	Locus_16936_Transcript_2/2, Locus_16936_Transcript_1/2
SARA	2	C	3289-5544	Sara (CG15667)	Locus_9411_Transcript_1/2, Locus_9411_Transcript_2/2
Skp1				skpC (CG11941)
Smad 1/5/8	1	C	5858	Mad (CG12399)	Locus_10810_Transcript_5/12
Smad 2/3	7	C	849-8806	Smox (CG2262)	Locus_10810_Transcript_12/12, Locus_10810_Transcript_10/12, Locus_10810_Transcript_6/12, Locus_10810_Transcript_9/12, Locus_10810_Transcript_7/12, Locus_10810_Transcript_4/12, Locus_10810_Transcript_8/12
Smad 4	1	C	2254	Med (CG1775)	Locus_2495_Transcript_5/10
Smad 6/7	5	C	1065-2087	Dad (CG5201)	Locus_8_Transcript_14/15, Locus_8_Transcript_10/15, Locus_8_Transcript_15/15, Locus_8_Transcript_9/15, Locus_8_Transcript_7/15
Smurf 1/2	10	S	128-1004	lack (CG4943)	Locus_1_Transcript_152787/166847, Locus_1_Transcript_152775/166847, Locus_1_Transcript_152789/166847, Locus_1_Transcript_152777/166847, Locus_1_Transcript_152785/166847, Locus_1_Transcript_152773/166847, Locus_1_Transcript_152786/166847, Locus_1_Transcript_152774/166847, Locus_1_Transcript_152788/166847, Locus_1_Transcript_152776/166847
SP1
TGF beta
TGF beta RI
TGF beta RII
THBS1
TNF alpha
HEDGEHOG
CIR	7		6226-11070	cubitus interruptus (CG2125)	Locus_9525_Transcript_19/23, Locus_9525_Transcript_23/23, Locus_9525_Transcript_21/23, Locus_9525_Transcript_16/23, Locus_9525_Transcript_20/23, Locus_9525_Transcript_18/23, Locus_9525_Transcript_15/23	AB605263.1
CK1	8		2164-4883	gilgamesh Ser/Thr kinase (CG6963)	Locus_12547_Transcript_2/10, Locus_12547_Transcript_3/10, Locus_12547_Transcript_5/10, Locus_12547_Transcript_6/10, Locus_12547_Transcript_7/10, Locus_12547_Transcript_8/10 (full of Ns), Locus_12547_Transcript_9/10, Locus_12547_Transcript_10/10
Cos2				costa (CG1708), Pongo abelii KIF4B
Fu				fused (CG6551), Ser/Thr-Protein Kinase 36 from Homo sapiens (NM_015698.4)
Gas1	4		2222-3231	GAS1 mRNA from Homo sapiens (NM_002048.2)	Locus_12388_Transcript_2/9, Locus_12388_Transcript_7/9, Locus_12388_Transcript_8/9, Locus_12388_Transcript_9/9
GSK3 beta	5		2658-4772	shaggy (CG2621) (= zeste white 3)	Locus_5124_Transcript_1/10, Locus_5124_Transcript_2/10, Locus_5124_Transcript_6/10, Locus_5124_Transcript_8/10, Locus_5124_Transcript_10/10
Hedgehog	1		1992	hedgehog (CG4637)	Locus_14119_Transcript_1/1	AB125742.1
Hip	6		1449-6368	Hedgehog interacting protein mRNA from Homo sapiens (NM_022475.2	Locus_11713_Transcript_2/7, Locus_11713_Transcript_3/7, Locus_11713_Transcript_4/7, Locus_11713_Transcript_5/7, Locus_11713_Transcript_6/7, Locus_11713_Transcript_6/7
Megalin	7		9922-17857	Megalin (CG42611)	Locus_12699_Transcript_1/10, Locus_12699_Transcript_2/10, Locus_12699_Transcript_4/10, Locus_12699_Transcript_5/10, Locus_12699_Transcript_8/10, Locus_12699_Transcript_9/10, Locus_12699_Transcript_10/10
PKA	5		4142-4742	cAMP-dependent protein kinase 1 (CG4379)	Locus_3487_Transcript_7/14, Locus_3487_Transcript_8/14, Locus_3487_Transcript_10/14, Locus_3487_Transcript_13/14, Locus_3487_Transcript_14/14
Ptc	5		4941-5402	patched (CG2411)	Locus_4062_Transcript_6/15, Locus_4062_Transcript_7/15, Locus_4062_Transcript_9/15, Locus_4062_Transcript_11/15, Locus_4062_Transcript_15/15	AB433900.1
Rab23	10		2151-2745	Rab23 (CG2108)	Locus_7377_Transcript_1/10, Locus_7377_Transcript_2/10, Locus_7377_Transcript_3/10, Locus_7377_Transcript_4/10, Locus_7377_Transcript_5/10, Locus_7377_Transcript_6/10, Locus_7377_Transcript_7/10, Locus_7377_Transcript_8/10, Locus_7377_Transcript_9/10, Locus_7377_Transcript_10/10
Slmb	3		671-2418	supernumerary limbs (CG3412)	Locus_2888_Transcript_83/86, Locus_1_Transcript_70101/166847, Locus_1_Transcript_70044/166847
Smo	6		204-843	smoothened (CG11561)	Locus_1_Transcript_26977/166847, Locus_1_Transcript_26975/166847, Locus_1_Transcript_26979/166847, Locus_1_Transcript_26973/166847, Locus_1_Transcript_26980/166847, Locus_1_Transcript_26972/166847	AB524079.1
Su(fu)	5		1142-2412	Suppressor of fused (CG6054)	Locus_12896_Transcript_2/7, Locus_12896_Transcript_3/7, Locus_12896_Transcript_4/7, Locus_12896_Transcript_6/7, Locus_12896_Transcript_7/7
Zic2	1 + 8		1849 + 3974-4148	Zic family member 2 mRNA from Homo sapiens (NM_007129.3)	Locus_17552_Transcript_1/1 + Locus_286_Transcript_1/10, Locus_286_Transcript_2/10, Locus_286_Transcript_5/10, Locus_286_Transcript_6/10, Locus_286_Transcript_7/10, Locus_286_Transcript_8/10, Locus_286_Transcript_9/10, Locus_286_Transcript_10/10
MAPK
Boss	1		1953	boss (bride of sevenless, CG8285)	Locus_34539_Transcript_1/1
Csw	9		4456-5231	csw (corkscrew, CG3954)	Locus_15242_Transcript_6/10, Locus_15242_Transcript_10/10, Locus_15242_Transcript_8/10, Locus_15242_Transcript_7/10, Locus_15242_Transcript_5/10, Locus_15242_Transcript_4/10, Locus_15242_Transcript_3/10, Locus_15242_Transcript_2/10, Locus_15242_Transcript_1/10
Drk	6		774-3268	drk (downstream of receptor kinase, CG6033)	Locus_11998_Transcript_16/16, Locus_11998_Transcript_12/16, Locus_11998_Transcript_14/16, Locus_11998_Transcript_11/16, Locus_11998_Transcript_9/16, Locus_11998_Transcript_13/16
Dsor1	8		1406-3119	Dsor1 (Downstream of raf1, CG15793)	Locus_2804_Transcript_19/20, Locus_2804_Transcript_17/20, Locus_2804_Transcript_14/20, Locus_2804_Transcript_20/20, Locus_2804_Transcript_12/20, Locus_2804_Transcript_16/20, Locus_2804_Transcript_15/20, Locus_2804_Transcript_18/20
Egfr	3		6198-6205	Egfr (Epidermal growth factor receptor, CG10079)	Locus_13979_Transcript_28/29, Locus_13979_Transcript_29/29, Locus_13979_Transcript_25/29
Gap1				Gap1 (GTPase-activating protein 1, CG6721)
Grk				Grk (Gurken, CG17610)
Hkb	10		899-1100	hkb (huckebein, CG9768)	Locus_1422_Transcript_10/10, Locus_1422_Transcript_9/10, Locus_1422_Transcript_8/10, Locus_1422_Transcript_7/10, Locus_1422_Transcript_6/10, Locus_1422_Transcript_5/10, Locus_1422_Transcript_4/10, Locus_1422_Transcript_3/10, Locus_1422_Transcript_2/10, Locus_1422_Transcript_1/10
Ph1	7		771-3200	phl (pole hole, CG2845)	Locus_14360_Transcript_17/17, Locus_14360_Transcript_8/17, Locus_14360_Transcript_12/17, Locus_14360_Transcript_14/17, Locus_14360_Transcript_13/17, Locus_14360_Transcript_15/17, Locus_14360_Transcript_9/17
Pointed	10		603-46885	pnt (pointed, CG17077)	Locus_2932_Transcript_9/10, Locus_2932_Transcript_10/10, Locus_2932_Transcript_8/10, Locus_2932_Transcript_6/10, Locus_2932_Transcript_5/10, Locus_2932_Transcript_4/10, Locus_2932_Transcript_2/10, Locus_2932_Transcript_7/10, Locus_1_Transcript_38391/166847, Locus_1_Transcript_38381/166847
Ras85D	5		179-549	Ras85D (Ras oncogene at 85D, CG9375)	Locus_1_Transcript_23640/166847, Locus_1_Transcript_23580/166847, Locus_1_Transcript_93672/166847, Locus_1_Transcript_23581/166847, Locus_1_Transcript_23639/166847
Rolled	2		1327	rl (rolled, CG12559)	Locus_1_Transcript_112318/166847, Locus_1_Transcript_112279/166847
Sev	7		1860-10308	sev (sevenless, CG18085)	Locus_16028_Transcript_7/9, Locus_16028_Transcript_8/9, Locus_16028_Transcript_5/9, Locus_16028_Transcript_9/9, Locus_16028_Transcript_4/9, Locus_16028_Transcript_2/9, Locus_16028_Transcript_1/9
Sos	16		117-983	Sos (Son of sevenless, CG7793)	Locus_1_Transcript_68775/166847, Locus_1_Transcript_68759/166847, Locus_1_Transcript_68770/166847, Locus_1_Transcript_68764/166847, Locus_1_Transcript_68774/166847, Locus_1_Transcript_68760/166847, Locus_1_Transcript_68769/166847, Locus_1_Transcript_68765/166847, Locus_1_Transcript_68768/166847, Locus_1_Transcript_68766/166847, Locus_1_Transcript_68773/166847, Locus_1_Transcript_68761/166847, Loc…
Tll	1		2330	tll (tailles, CG1378(	Locus_135_Transcript_1/1
Tor
Tsl
Yan	5		2005-2252	aop (anterior open, CG3166)	Locus_12962_Transcript_5/5, Locus_12962_Transcript_4/5, Locus_12962_Transcript_3/5, Locus_12962_Transcript_2/5, Locus_12962_Transcript_1/5
