# Supplementary material for: A Comprehensive Reference Transcriptome Resource for the Common House Spider Parasteatoda tepidariorum
Source: PLoS One. 2014 Aug 13;9(8):e104885. doi: 10.1371/journal.pone.0104885 (PMC4132015; doi:10.1371/journal.pone.0104885)
Supplement: Table S4 — Gene ontology (GO) analysis for embryonically enriched transcripts. (XLSX) [file pone.0104885.s007.xlsx]

## Sheet: Process
LevelGO	Term(Acc)	Term(Name)	#Seq	Score	Parents(Acc)	Parents(Name)
1	GO:0008150	biological_process	3	1.62
2	GO:0009987	cellular process	3	1.11	GO:0008150	biological_process
2	GO:0008152	metabolic process	2	1.08	GO:0008150	biological_process
3	GO:0007275	multicellular organismal development	2	1.01	GO:0032501, GO:0032502	multicellular organismal process, developmental process
7	GO:0006355	regulation of transcription, DNA-dependent	1	1	GO:2000112, GO:0010468, GO:2001141, GO:0006351	regulation of cellular macromolecule biosynthetic process, regulation of gene expression, regulation of RNA biosynthetic process, transcription, DNA-dependent
10	GO:0008045	motor axon guidance	1	1	GO:0007411	axon guidance
2	GO:0032502	developmental process	2	0.63	GO:0008150	biological_process
2	GO:0032501	multicellular organismal process	2	0.6	GO:0008150	biological_process
6	GO:0010468	regulation of gene expression	1	0.6	GO:0010467, GO:0060255	gene expression, regulation of macromolecule metabolic process
6	GO:0006351	transcription, DNA-dependent	1	0.6	GO:0034645, GO:0010467, GO:0032774	cellular macromolecule biosynthetic process, gene expression, RNA biosynthetic process
7	GO:2001141	regulation of RNA biosynthetic process	1	0.6	GO:0051252, GO:0031326, GO:0032774	regulation of RNA metabolic process, regulation of cellular biosynthetic process, RNA biosynthetic process
7	GO:2000112	regulation of cellular macromolecule biosynthetic process	1	0.6	GO:0010556, GO:0034645, GO:0031326	regulation of macromolecule biosynthetic process, cellular macromolecule biosynthetic process, regulation of cellular biosynthetic process
9	GO:0007411	axon guidance	1	0.6	GO:0007409, GO:0006935	axonogenesis, chemotaxis
4	GO:0006935	chemotaxis	1	0.36	GO:0042221, GO:0042330	response to chemical stimulus, taxis
4	GO:0010467	gene expression	1	0.36	GO:0043170	macromolecule metabolic process
5	GO:0034645	cellular macromolecule biosynthetic process	1	0.36	GO:0044260, GO:0044249, GO:0009059	cellular macromolecule metabolic process, cellular biosynthetic process, macromolecule biosynthetic process
5	GO:0032774	RNA biosynthetic process	1	0.36	GO:0016070, GO:0044249	RNA metabolic process, cellular biosynthetic process
6	GO:0010556	regulation of macromolecule biosynthetic process	1	0.36	GO:0060255, GO:0009889, GO:0009059	regulation of macromolecule metabolic process, regulation of biosynthetic process, macromolecule biosynthetic process
6	GO:0031326	regulation of cellular biosynthetic process	1	0.36	GO:0031323, GO:0044249, GO:0009889	regulation of cellular metabolic process, cellular biosynthetic process, regulation of biosynthetic process
7	GO:0051252	regulation of RNA metabolic process	1	0.36	GO:0016070, GO:0019219, GO:0060255	RNA metabolic process, regulation of nucleobase-containing compound metabolic process, regulation of macromolecule metabolic process
8	GO:0007409	axonogenesis	1	0.36	GO:0048667, GO:0048812	cell morphogenesis involved in neuron differentiation, neuron projection morphogenesis
3	GO:0042330	taxis	1	0.22	GO:0040011, GO:0009605	locomotion, response to external stimulus
3	GO:0042221	response to chemical stimulus	1	0.22	GO:0050896	response to stimulus
4	GO:0044249	cellular biosynthetic process	1	0.22	GO:0044237, GO:0009058	cellular metabolic process, biosynthetic process
4	GO:0044260	cellular macromolecule metabolic process	1	0.22	GO:0044237, GO:0043170	cellular metabolic process, macromolecule metabolic process
4	GO:0009059	macromolecule biosynthetic process	1	0.22	GO:0043170, GO:0009058	macromolecule metabolic process, biosynthetic process
5	GO:0031323	regulation of cellular metabolic process	1	0.22	GO:0044237, GO:0019222, GO:0050794	cellular metabolic process, regulation of metabolic process, regulation of cellular process
5	GO:0060255	regulation of macromolecule metabolic process	1	0.22	GO:0019222, GO:0043170	regulation of metabolic process, macromolecule metabolic process
5	GO:0009889	regulation of biosynthetic process	1	0.22	GO:0019222, GO:0009058	regulation of metabolic process, biosynthetic process
6	GO:0019219	regulation of nucleobase-containing compound metabolic process	1	0.22	GO:0006139, GO:0051171, GO:0080090, GO:0031323	nucleobase-containing compound metabolic process, regulation of nitrogen compound metabolic process, regulation of primary metabolic process, regulation of cellular metabolic process
6	GO:0016070	RNA metabolic process	1	0.22	GO:0090304, GO:0044260	nucleic acid metabolic process, cellular macromolecule metabolic process
7	GO:0048667	cell morphogenesis involved in neuron differentiation	1	0.22	GO:0000904, GO:0048666	cell morphogenesis involved in differentiation, neuron development
7	GO:0048812	neuron projection morphogenesis	1	0.22	GO:0031175, GO:0048858	neuron projection development, cell projection morphogenesis
2	GO:0050896	response to stimulus	1	0.13	GO:0008150	biological_process
2	GO:0040011	locomotion	1	0.13	GO:0008150	biological_process
3	GO:0009058	biosynthetic process	1	0.13	GO:0008152	metabolic process
3	GO:0043170	macromolecule metabolic process	1	0.13	GO:0008152	metabolic process
3	GO:0044237	cellular metabolic process	1	0.13	GO:0008152, GO:0009987	metabolic process, cellular process
3	GO:0009605	response to external stimulus	1	0.13	GO:0050896	response to stimulus
4	GO:0019222	regulation of metabolic process	1	0.13	GO:0008152, GO:0050789	metabolic process, regulation of biological process
4	GO:0050794	regulation of cellular process	1	0.13	GO:0050789, GO:0009987	regulation of biological process, cellular process
5	GO:0080090	regulation of primary metabolic process	1	0.13	GO:0019222, GO:0044238	regulation of metabolic process, primary metabolic process
5	GO:0090304	nucleic acid metabolic process	1	0.13	GO:0006139	nucleobase-containing compound metabolic process
5	GO:0051171	regulation of nitrogen compound metabolic process	1	0.13	GO:0019222, GO:0006807	regulation of metabolic process, nitrogen compound metabolic process
6	GO:0048858	cell projection morphogenesis	1	0.13	GO:0030030, GO:0000902, GO:0032990	cell projection organization, cell morphogenesis, cell part morphogenesis
6	GO:0031175	neuron projection development	1	0.13	GO:0048666, GO:0030030	neuron development, cell projection organization
6	GO:0048666	neuron development	1	0.13	GO:0030182, GO:0048468	neuron differentiation, cell development
6	GO:0000904	cell morphogenesis involved in differentiation	1	0.13	GO:0048468, GO:0000902	cell development, cell morphogenesis
3	GO:0050789	regulation of biological process	1	0.08	GO:0008150, GO:0065007	biological_process, biological regulation
4	GO:0006139	nucleobase-containing compound metabolic process	1	0.08	GO:0044238, GO:0034641	primary metabolic process, cellular nitrogen compound metabolic process
5	GO:0030030	cell projection organization	1	0.08	GO:0071842	cellular component organization at cellular level
5	GO:0048468	cell development	1	0.08	GO:0048869, GO:0048856, GO:0030154	cellular developmental process, anatomical structure development, cell differentiation
6	GO:0000902	cell morphogenesis	1	0.08	GO:0032989	cellular component morphogenesis
6	GO:0032990	cell part morphogenesis	1	0.08	GO:0032989	cellular component morphogenesis
7	GO:0030182	neuron differentiation	1	0.08	GO:0048699, GO:0030154	generation of neurons, cell differentiation
2	GO:0065007	biological regulation	1	0.05	GO:0008150	biological_process
3	GO:0048869	cellular developmental process	1	0.05	GO:0032502, GO:0009987	developmental process, cellular process
3	GO:0044238	primary metabolic process	1	0.05	GO:0008152	metabolic process
3	GO:0048856	anatomical structure development	1	0.05	GO:0032502	developmental process
4	GO:0034641	cellular nitrogen compound metabolic process	1	0.05	GO:0044237, GO:0006807	cellular metabolic process, nitrogen compound metabolic process
4	GO:0030154	cell differentiation	1	0.05	GO:0048869	cellular developmental process
4	GO:0071842	cellular component organization at cellular level	1	0.05	GO:0071841, GO:0016043	cellular component organization or biogenesis at cellular level, cellular component organization
5	GO:0032989	cellular component morphogenesis	1	0.05	GO:0048869, GO:0009653, GO:0016043	cellular developmental process, anatomical structure morphogenesis, cellular component organization
7	GO:0048699	generation of neurons	1	0.05	GO:0022008	neurogenesis
3	GO:0071841	cellular component organization or biogenesis at cellular level	1	0.03	GO:0071840, GO:0009987	cellular component organization or biogenesis, cellular process
3	GO:0006807	nitrogen compound metabolic process	1	0.03	GO:0008152	metabolic process
3	GO:0016043	cellular component organization	1	0.03	GO:0071840	cellular component organization or biogenesis
4	GO:0009653	anatomical structure morphogenesis	1	0.03	GO:0032502, GO:0048856	developmental process, anatomical structure development
6	GO:0022008	neurogenesis	1	0.03	GO:0007399, GO:0030154	nervous system development, cell differentiation
2	GO:0071840	cellular component organization or biogenesis	1	0.02	GO:0008150	biological_process
5	GO:0007399	nervous system development	1	0.02	GO:0048731	system development
4	GO:0048731	system development	1	0.01	GO:0007275, GO:0048856	multicellular organismal development, anatomical structure development

## Sheet: Molecular Function
LevelGO	Term(Acc)	Term(Name)	#Seq	Score	Parents(Acc)	Parents(Name)
3	GO:0005515	protein binding	2	1.36	GO:0005488	binding
1	GO:0003674	molecular_function	3	1.16
3	GO:0003700	sequence-specific DNA binding transcription factor activity	1	1	GO:0001071	nucleic acid binding transcription factor activity
4	GO:0004000	adenosine deaminase activity	1	1	GO:0019239, GO:0016814	deaminase activity, hydrolase activity, acting on carbon-nitrogen (but not peptide) bonds, in cyclic amidines
9	GO:0003777	microtubule motor activity	1	1	GO:0003774	motor activity
5	GO:0034190	apolipoprotein receptor binding	1	1	GO:0005102	receptor binding
7	GO:0000976	transcription regulatory region sequence-specific DNA binding	1	1	GO:0043565, GO:0044212	sequence-specific DNA binding, transcription regulatory region DNA binding
2	GO:0005488	binding	3	0.95	GO:0003674	molecular_function
5	GO:0016814	hydrolase activity, acting on carbon-nitrogen (but not peptide) bonds, in cyclic amidines	1	0.6	GO:0016810	hydrolase activity, acting on carbon-nitrogen (but not peptide) bonds
5	GO:0043565	sequence-specific DNA binding	1	0.6	GO:0003677	DNA binding
4	GO:0005102	receptor binding	1	0.6	GO:0005515	protein binding
6	GO:0044212	transcription regulatory region DNA binding	1	0.6	GO:0000975	regulatory region DNA binding
8	GO:0003774	motor activity	1	0.6	GO:0017111	nucleoside-triphosphatase activity
2	GO:0001071	nucleic acid binding transcription factor activity	1	0.6	GO:0003674	molecular_function
3	GO:0019239	deaminase activity	1	0.6	GO:0003824	catalytic activity
2	GO:0003824	catalytic activity	2	0.39	GO:0003674	molecular_function
5	GO:0000975	regulatory region DNA binding	1	0.36	GO:0003677, GO:0001067	DNA binding, regulatory region nucleic acid binding
7	GO:0017111	nucleoside-triphosphatase activity	1	0.36	GO:0016462	pyrophosphatase activity
4	GO:0016810	hydrolase activity, acting on carbon-nitrogen (but not peptide) bonds	1	0.36	GO:0016787	hydrolase activity
4	GO:0003677	DNA binding	1	0.36	GO:0003676	nucleic acid binding
3	GO:0016787	hydrolase activity	2	0.26	GO:0003824	catalytic activity
3	GO:0003676	nucleic acid binding	1	0.22	GO:0005488	binding
6	GO:0016462	pyrophosphatase activity	1	0.22	GO:0016818	hydrolase activity, acting on acid anhydrides, in phosphorus-containing anhydrides
4	GO:0001067	regulatory region nucleic acid binding	1	0.22	GO:0003676	nucleic acid binding
5	GO:0016818	hydrolase activity, acting on acid anhydrides, in phosphorus-containing anhydrides	1	0.13	GO:0016817	hydrolase activity, acting on acid anhydrides
4	GO:0016817	hydrolase activity, acting on acid anhydrides	1	0.08	GO:0016787	hydrolase activity

## Sheet: Component
LevelGO	Term(Acc)	Term(Name)	#Seq	Score	Parents(Acc)	Parents(Name)
4	GO:0044424	intracellular part	4	2.12	GO:0044464, GO:0005622	cell part, intracellular
3	GO:0044464	cell part	4	1.68	GO:0005623, GO:0005575	cell, cellular_component
4	GO:0005622	intracellular	4	1.27	GO:0044464	cell part
5	GO:0005737	cytoplasm	2	1.22	GO:0044424	intracellular part
1	GO:0005575	cellular_component	4	1.17
3	GO:0043227	membrane-bounded organelle	2	1.18	GO:0043226	organelle
2	GO:0005623	cell	4	1.01	GO:0005575	cellular_component
5	GO:0043005	neuron projection	1	1	GO:0042995	cell projection
4	GO:0031090	organelle membrane	1	1	GO:0044422, GO:0016020, GO:0043227	organelle part, membrane, membrane-bounded organelle
7	GO:0005634	nucleus	1	1	GO:0043231	intracellular membrane-bounded organelle
7	GO:0005776	autophagic vacuole	1	1	GO:0005773	vacuole
7	GO:0035253	ciliary rootlet	1	1	GO:0044441, GO:0044430	cilium part, cytoskeletal part
8	GO:0005871	kinesin complex	1	1	GO:0005875	microtubule associated complex
6	GO:0043231	intracellular membrane-bounded organelle	2	0.96	GO:0043229, GO:0043227	intracellular organelle, membrane-bounded organelle
6	GO:0044430	cytoskeletal part	1	0.96	GO:0044446, GO:0005856	intracellular organelle part, cytoskeleton
3	GO:0044422	organelle part	2	0.95	GO:0005575, GO:0043226	cellular_component, organelle
2	GO:0043226	organelle	3	0.88	GO:0005575	cellular_component
5	GO:0043229	intracellular organelle	3	0.87	GO:0043226, GO:0044424	organelle, intracellular part
4	GO:0042995	cell projection	1	0.82	GO:0044464	cell part
2	GO:0016020	membrane	1	0.6	GO:0005575	cellular_component
6	GO:0005773	vacuole	1	0.6	GO:0044444, GO:0043231	cytoplasmic part, intracellular membrane-bounded organelle
7	GO:0005875	microtubule associated complex	1	0.6	GO:0043234, GO:0015630, GO:0044430	protein complex, microtubule cytoskeleton, cytoskeletal part
5	GO:0044441	cilium part	1	0.6	GO:0005929, GO:0044446, GO:0044463	cilium, intracellular organelle part, cell projection part
7	GO:0005856	cytoskeleton	1	0.58	GO:0043232	intracellular non-membrane-bounded organelle
4	GO:0044446	intracellular organelle part	1	0.58	GO:0044422, GO:0043229, GO:0044424	organelle part, intracellular organelle, intracellular part
8	GO:0015630	microtubule cytoskeleton	1	0.36	GO:0005856	cytoskeleton
3	GO:0043234	protein complex	1	0.36	GO:0032991	macromolecular complex
5	GO:0044444	cytoplasmic part	1	0.36	GO:0005737, GO:0044424	cytoplasm, intracellular part
4	GO:0044463	cell projection part	1	0.36	GO:0044464, GO:0042995	cell part, cell projection
5	GO:0005929	cilium	1	0.36	GO:0042995	cell projection
6	GO:0043232	intracellular non-membrane-bounded organelle	1	0.35	GO:0043229, GO:0043228	intracellular organelle, non-membrane-bounded organelle
2	GO:0032991	macromolecular complex	1	0.22	GO:0005575	cellular_component
3	GO:0043228	non-membrane-bounded organelle	1	0.21	GO:0043226	organelle
