# Supplementary material for: A Comprehensive Reference Transcriptome Resource for the Common House Spider Parasteatoda tepidariorum
Source: PLoS One. 2014 Aug 13;9(8):e104885. doi: 10.1371/journal.pone.0104885 (PMC4132015; doi:10.1371/journal.pone.0104885)
Supplement: Table S5 — Gene ontology (GO) analysis for postembryonically enriched transcripts. (XLSX) [file pone.0104885.s008.xlsx]

## Sheet: Process
LevelGO	Term(Acc)	Term(Name)	#Seq	Score	Parents(Acc)	Parents(Name)
1	GO:0008150	biological_process	69	28.17
2	GO:0008152	metabolic process	49	19.74	GO:0008150	biological_process
3	GO:0044238	primary metabolic process	45	17.08	GO:0008152	metabolic process
2	GO:0009987	cellular process	40	15.43	GO:0008150	biological_process
5	GO:0006508	proteolysis	12	12	GO:0019538	protein metabolic process
4	GO:0019538	protein metabolic process	23	11.9	GO:0044238, GO:0043170	primary metabolic process, macromolecule metabolic process
3	GO:0043170	macromolecule metabolic process	30	10.3	GO:0008152	metabolic process
3	GO:0044237	cellular metabolic process	18	8.53	GO:0008152, GO:0009987	metabolic process, cellular process
3	GO:0048856	anatomical structure development	15	6.81	GO:0032502	developmental process
2	GO:0032501	multicellular organismal process	18	6.51	GO:0008150	biological_process
3	GO:0050789	regulation of biological process	21	6.38	GO:0008150, GO:0065007	biological_process, biological regulation
3	GO:0007275	multicellular organismal development	15	6.05	GO:0032501, GO:0032502	multicellular organismal process, developmental process
8	GO:0010951	negative regulation of endopeptidase activity	6	6	GO:0052548, GO:0010466	regulation of endopeptidase activity, negative regulation of peptidase activity
4	GO:0005975	carbohydrate metabolic process	14	5.19	GO:0044238	primary metabolic process
2	GO:0065007	biological regulation	23	5.05	GO:0008150	biological_process
5	GO:0060465	pharynx development	5	5	GO:0048565, GO:0048856	digestive tract development, anatomical structure development
6	GO:0043050	pharyngeal pumping	5	5	GO:0042755	eating behavior
6	GO:0006886	intracellular protein transport	5	5	GO:0034613, GO:0015031, GO:0046907	cellular protein localization, protein transport, intracellular transport
7	GO:0019800	peptide cross-linking via chondroitin 4-sulfate glycosaminoglycan	5	5	GO:0018149, GO:0018209, GO:0030204	peptide cross-linking, peptidyl-serine modification, chondroitin sulfate metabolic process
3	GO:0022414	reproductive process	4	4.9	GO:0008150, GO:0000003	biological_process, reproduction
2	GO:0032502	developmental process	15	4.85	GO:0008150	biological_process
4	GO:0006629	lipid metabolic process	8	4.74	GO:0044238	primary metabolic process
4	GO:0048731	system development	13	4.67	GO:0007275, GO:0048856	multicellular organismal development, anatomical structure development
3	GO:0044281	small molecule metabolic process	6	4.66	GO:0008152	metabolic process
8	GO:0010466	negative regulation of peptidase activity	7	4.6	GO:0052547, GO:0051346	regulation of peptidase activity, negative regulation of hydrolase activity
4	GO:0050794	regulation of cellular process	9	4.02	GO:0050789, GO:0009987	regulation of biological process, cellular process
2	GO:0050896	response to stimulus	15	3.88	GO:0008150	biological_process
8	GO:0052548	regulation of endopeptidase activity	6	3.6	GO:0052547	regulation of peptidase activity
4	GO:0048519	negative regulation of biological process	9	3.59	GO:0008150, GO:0050789	biological_process, regulation of biological process
4	GO:0016042	lipid catabolic process	5	3.56	GO:0006629, GO:0009056	lipid metabolic process, catabolic process
3	GO:0009056	catabolic process	10	3.36	GO:0008152	metabolic process
4	GO:0048610	cellular process involved in reproduction	4	3.36	GO:0022414, GO:0009987	reproductive process, cellular process
4	GO:0044248	cellular catabolic process	6	3.34	GO:0044237, GO:0009056	cellular metabolic process, catabolic process
6	GO:0006022	aminoglycan metabolic process	10	3.31	GO:0005976, GO:0009308	polysaccharide metabolic process, amine metabolic process
4	GO:0048518	positive regulation of biological process	5	3.25	GO:0008150, GO:0050789	biological_process, regulation of biological process
3	GO:0055114	oxidation-reduction process	4	3.2	GO:0008152	metabolic process
6	GO:0030198	extracellular matrix organization	4	3.2	GO:0043062	extracellular structure organization
5	GO:0046907	intracellular transport	5	3	GO:0051649, GO:0006810	establishment of localization in cell, transport
5	GO:0042755	eating behavior	5	3	GO:0007631	feeding behavior
5	GO:0034613	cellular protein localization	5	3	GO:0070727, GO:0008104	cellular macromolecule localization, protein localization
5	GO:0007338	single fertilization	3	3	GO:0009566	fertilization
5	GO:2000242	negative regulation of reproductive process	3	3	GO:0022414, GO:2000241, GO:0048519	reproductive process, regulation of reproductive process, negative regulation of biological process
6	GO:0015031	protein transport	5	3	GO:0045184, GO:0006810	establishment of protein localization, transport
6	GO:0048565	digestive tract development	5	3	GO:0055123, GO:0048856	digestive system development, anatomical structure development
6	GO:0030204	chondroitin sulfate metabolic process	5	3	GO:0050654, GO:0006790, GO:0030203	chondroitin sulfate proteoglycan metabolic process, sulfur compound metabolic process, glycosaminoglycan metabolic process
6	GO:0006030	chitin metabolic process	3	3	GO:0006022, GO:1901071	aminoglycan metabolic process, glucosamine-containing compound metabolic process
7	GO:0018149	peptide cross-linking	5	3	GO:0006464	cellular protein modification process
8	GO:0018209	peptidyl-serine modification	5	3	GO:0018193	peptidyl-amino acid modification
2	GO:0000003	reproduction	4	2.94	GO:0008150	biological_process
4	GO:0006810	transport	7	2.93	GO:0051234	establishment of localization
7	GO:0051346	negative regulation of hydrolase activity	7	2.76	GO:0051336, GO:0043086	regulation of hydrolase activity, negative regulation of catalytic activity
7	GO:0052547	regulation of peptidase activity	7	2.76	GO:0051336	regulation of hydrolase activity
4	GO:0009790	embryo development	3	2.6	GO:0007275, GO:0048856	multicellular organismal development, anatomical structure development
6	GO:0007162	negative regulation of cell adhesion	3	2.6	GO:0048523, GO:0030155, GO:0007155	negative regulation of cellular process, regulation of cell adhesion, cell adhesion
9	GO:0051917	regulation of fibrinolysis	3	2.6	GO:0042730, GO:0050789	fibrinolysis, regulation of biological process
6	GO:0030203	glycosaminoglycan metabolic process	7	2.52	GO:0006022	aminoglycan metabolic process
5	GO:0048523	negative regulation of cellular process	5	2.35	GO:0050794, GO:0048519, GO:0009987	regulation of cellular process, negative regulation of biological process, cellular process
4	GO:0044255	cellular lipid metabolic process	3	2.2	GO:0044237, GO:0006629	cellular metabolic process, lipid metabolic process
6	GO:0009953	dorsal/ventral pattern formation	3	2.2	GO:0003002	regionalization
3	GO:0042221	response to chemical stimulus	4	2.18	GO:0050896	response to stimulus
3	GO:0006807	nitrogen compound metabolic process	14	2.14	GO:0008152	metabolic process
5	GO:0044267	cellular protein metabolic process	7	2.04	GO:0019538, GO:0044260	protein metabolic process, cellular macromolecule metabolic process
4	GO:0009888	tissue development	3	2.03	GO:0048856	anatomical structure development
4	GO:0006139	nucleobase-containing compound metabolic process	3	2.03	GO:0044238, GO:0034641	primary metabolic process, cellular nitrogen compound metabolic process
3	GO:0007155	cell adhesion	5	2.02	GO:0022610, GO:0009987	biological adhesion, cellular process
4	GO:0009653	anatomical structure morphogenesis	5	2.02	GO:0032502, GO:0048856	developmental process, anatomical structure development
3	GO:0001503	ossification	2	2	GO:0032501	multicellular organismal process
5	GO:0033333	fin development	2	2	GO:0048736	appendage development
6	GO:0044242	cellular lipid catabolic process	2	2	GO:0044248, GO:0044255, GO:0016042	cellular catabolic process, cellular lipid metabolic process, lipid catabolic process
7	GO:0048264	determination of ventral identity	2	2	GO:0009953, GO:0048262	dorsal/ventral pattern formation, determination of dorsal/ventral asymmetry
8	GO:0090101	negative regulation of transmembrane receptor protein serine/threonine kinase signaling pathway	2	2	GO:0090092, GO:0009968, GO:0007178	regulation of transmembrane receptor protein serine/threonine kinase signaling pathway, negative regulation of signal transduction, transmembrane receptor protein serine/threonine kinase signaling pathway
8	GO:0009253	peptidoglycan catabolic process	2	2	GO:0006027, GO:0000270	glycosaminoglycan catabolic process, peptidoglycan metabolic process
4	GO:0005976	polysaccharide metabolic process	10	1.99	GO:0043170, GO:0005975	macromolecule metabolic process, carbohydrate metabolic process
4	GO:0009308	amine metabolic process	10	1.99	GO:0006807	nitrogen compound metabolic process
5	GO:0048513	organ development	4	1.93	GO:0048731, GO:0048856	system development, anatomical structure development
5	GO:0043062	extracellular structure organization	4	1.92	GO:0071842	cellular component organization at cellular level
5	GO:0030155	regulation of cell adhesion	4	1.92	GO:0007155, GO:0050794	cell adhesion, regulation of cellular process
6	GO:0007596	blood coagulation	2	1.92	GO:0007599, GO:0050817, GO:0042060	hemostasis, coagulation, wound healing
4	GO:0044260	cellular macromolecule metabolic process	8	1.82	GO:0044237, GO:0043170	cellular metabolic process, macromolecule metabolic process
4	GO:0071842	cellular component organization at cellular level	7	1.81	GO:0071841, GO:0016043	cellular component organization or biogenesis at cellular level, cellular component organization
4	GO:0007631	feeding behavior	5	1.8	GO:0007610	behavior
4	GO:0051649	establishment of localization in cell	5	1.8	GO:0051234, GO:0051641	establishment of localization, cellular localization
4	GO:0008104	protein localization	5	1.8	GO:0033036	macromolecule localization
4	GO:0070727	cellular macromolecule localization	5	1.8	GO:0033036, GO:0051641	macromolecule localization, cellular localization
4	GO:0009566	fertilization	3	1.8	GO:0022414, GO:0019953	reproductive process, sexual reproduction
4	GO:2000241	regulation of reproductive process	3	1.8	GO:0050789, GO:0022414	regulation of biological process, reproductive process
5	GO:0050654	chondroitin sulfate proteoglycan metabolic process	5	1.8	GO:0006790, GO:0006029	sulfur compound metabolic process, proteoglycan metabolic process
5	GO:0045184	establishment of protein localization	5	1.8	GO:0051234, GO:0008104	establishment of localization, protein localization
5	GO:0055123	digestive system development	5	1.8	GO:0048731	system development
6	GO:0006464	cellular protein modification process	5	1.8	GO:0044267, GO:0036211	cellular protein metabolic process, protein modification process
6	GO:1901071	glucosamine-containing compound metabolic process	3	1.8	GO:0006040	amino sugar metabolic process
7	GO:0018193	peptidyl-amino acid modification	5	1.8	GO:0006464	cellular protein modification process
3	GO:0051234	establishment of localization	7	1.76	GO:0008150, GO:0051179	biological_process, localization
4	GO:0007165	signal transduction	4	1.76	GO:0007154, GO:0051716, GO:0050794, GO:0023052	cell communication, cellular response to stimulus, regulation of cellular process, signaling
5	GO:0051336	regulation of hydrolase activity	7	1.66	GO:0050790	regulation of catalytic activity
5	GO:0043086	negative regulation of catalytic activity	7	1.66	GO:0050790, GO:0044092	regulation of catalytic activity, negative regulation of molecular function
4	GO:0006935	chemotaxis	2	1.6	GO:0042221, GO:0042330	response to chemical stimulus, taxis
4	GO:0017144	drug metabolic process	2	1.6	GO:0044237	cellular metabolic process
4	GO:0034641	cellular nitrogen compound metabolic process	4	1.58	GO:0044237, GO:0006807	cellular metabolic process, nitrogen compound metabolic process
3	GO:0016043	cellular component organization	7	1.57	GO:0071840	cellular component organization or biogenesis
4	GO:0031589	cell-substrate adhesion	2	1.56	GO:0007155	cell adhesion
8	GO:0042730	fibrinolysis	3	1.56	GO:0030195	negative regulation of blood coagulation
6	GO:0048666	neuron development	3	1.54	GO:0030182, GO:0048468	neuron differentiation, cell development
7	GO:0030182	neuron differentiation	3	1.52	GO:0048699, GO:0030154	generation of neurons, cell differentiation
7	GO:0048699	generation of neurons	3	1.51	GO:0022008	neurogenesis
5	GO:0002165	instar larval or pupal development	1	1.45	GO:0009791	post-embryonic development
6	GO:0031175	neuron projection development	3	1.42	GO:0048666, GO:0030030	neuron development, cell projection organization
4	GO:0006082	organic acid metabolic process	2	1.36	GO:0044237, GO:0044281	cellular metabolic process, small molecule metabolic process
4	GO:0044249	cellular biosynthetic process	2	1.36	GO:0044237, GO:0009058	cellular metabolic process, biosynthetic process
4	GO:0048646	anatomical structure formation involved in morphogenesis	2	1.36	GO:0009653, GO:0032502	anatomical structure morphogenesis, developmental process
7	GO:0048812	neuron projection morphogenesis	2	1.36	GO:0031175, GO:0048858	neuron projection development, cell projection morphogenesis
7	GO:0048667	cell morphogenesis involved in neuron differentiation	2	1.36	GO:0000904, GO:0048666	cell morphogenesis involved in differentiation, neuron development
4	GO:0048736	appendage development	3	1.33	GO:0007275, GO:0048856	multicellular organismal development, anatomical structure development
5	GO:0003002	regionalization	3	1.32	GO:0007389	pattern specification process
5	GO:0048468	cell development	4	1.28	GO:0048869, GO:0048856, GO:0030154	cellular developmental process, anatomical structure development, cell differentiation
3	GO:0051716	cellular response to stimulus	5	1.27	GO:0050896, GO:0009987	response to stimulus, cellular process
2	GO:0051179	localization	9	1.26	GO:0008150	biological_process
5	GO:0007166	cell surface receptor signaling pathway	3	1.26	GO:0007165	signal transduction
2	GO:0022610	biological adhesion	5	1.21	GO:0008150	biological_process
3	GO:0033036	macromolecule localization	6	1.21	GO:0051179	localization
6	GO:0010810	regulation of cell-substrate adhesion	2	1.2	GO:0030155, GO:0031589	regulation of cell adhesion, cell-substrate adhesion
6	GO:0009968	negative regulation of signal transduction	2	1.2	GO:0007165, GO:0009966, GO:0048585, GO:0023057, GO:0010648	signal transduction, regulation of signal transduction, negative regulation of response to stimulus, negative regulation of signaling, negative regulation of cell communication
6	GO:0048262	determination of dorsal/ventral asymmetry	2	1.2	GO:0009953, GO:0009855	dorsal/ventral pattern formation, determination of bilateral symmetry
6	GO:0051216	cartilage development	1	1.2	GO:0061448, GO:0001501, GO:0048513	connective tissue development, skeletal system development, organ development
8	GO:0006027	glycosaminoglycan catabolic process	2	1.2	GO:0030203, GO:0006026	glycosaminoglycan metabolic process, aminoglycan catabolic process
8	GO:0000270	peptidoglycan metabolic process	2	1.2	GO:0030203	glycosaminoglycan metabolic process
8	GO:0090092	regulation of transmembrane receptor protein serine/threonine kinase signaling pathway	2	1.2	GO:0007178, GO:0009966	transmembrane receptor protein serine/threonine kinase signaling pathway, regulation of signal transduction
3	GO:0019953	sexual reproduction	4	1.16	GO:0000003	reproduction
4	GO:0007599	hemostasis	2	1.15	GO:0050878	regulation of body fluid levels
5	GO:0042060	wound healing	2	1.15	GO:0009611	response to wounding
3	GO:0071841	cellular component organization or biogenesis at cellular level	7	1.08	GO:0071840, GO:0009987	cellular component organization or biogenesis, cellular process
3	GO:0051641	cellular localization	5	1.08	GO:0051179, GO:0009987	localization, cellular process
3	GO:0007610	behavior	5	1.08	GO:0050896	response to stimulus
4	GO:0006790	sulfur compound metabolic process	5	1.08	GO:0044237	cellular metabolic process
5	GO:0036211	protein modification process	5	1.08	GO:0043412, GO:0019538	macromolecule modification, protein metabolic process
5	GO:0006040	amino sugar metabolic process	3	1.08	GO:1901135	carbohydrate derivative metabolic process
6	GO:0006029	proteoglycan metabolic process	5	1.08	GO:0009100	glycoprotein metabolic process
2	GO:0023052	signaling	4	1.05	GO:0008150	biological_process
3	GO:0007154	cell communication	4	1.05	GO:0009987	cellular process
4	GO:1901135	carbohydrate derivative metabolic process	8	1.04	GO:0071704	organic substance metabolic process
3	GO:0050817	coagulation	2	1.02	GO:0032501	multicellular organismal process
4	GO:0070989	oxidative demethylation	1	1	GO:0070988, GO:0055114	demethylation, oxidation-reduction process
4	GO:0009404	toxin metabolic process	1	1	GO:0044237, GO:0019748	cellular metabolic process, secondary metabolic process
4	GO:0070995	NADPH oxidation	1	1	GO:0055114, GO:0006739	oxidation-reduction process, NADP metabolic process
4	GO:0006766	vitamin metabolic process	1	1	GO:0044281	small molecule metabolic process
5	GO:0007597	blood coagulation, intrinsic pathway	1	1	GO:0072378, GO:0072376	blood coagulation, fibrin clot formation, protein activation cascade
5	GO:0006914	autophagy	1	1	GO:0044248	cellular catabolic process
5	GO:0007498	mesoderm development	1	1	GO:0009888	tissue development
5	GO:0007160	cell-matrix adhesion	1	1	GO:0031589	cell-substrate adhesion
5	GO:0042157	lipoprotein metabolic process	1	1	GO:0044260	cellular macromolecule metabolic process
5	GO:0001558	regulation of cell growth	1	1	GO:0051128, GO:0050794, GO:0016049, GO:0040008	regulation of cellular component organization, regulation of cellular process, cell growth, regulation of growth
5	GO:0042737	drug catabolic process	1	1	GO:0017144, GO:0044248	drug metabolic process, cellular catabolic process
5	GO:0009822	alkaloid catabolic process	1	1	GO:0044270, GO:0009820	cellular nitrogen compound catabolic process, alkaloid metabolic process
5	GO:0007304	chorion-containing eggshell formation	1	1	GO:0030703, GO:0030707	eggshell formation, ovarian follicle cell development
5	GO:0048598	embryonic morphogenesis	1	1	GO:0009790, GO:0009653	embryo development, anatomical structure morphogenesis
6	GO:0006805	xenobiotic metabolic process	1	1	GO:0044237, GO:0071466	cellular metabolic process, cellular response to xenobiotic stimulus
6	GO:0019752	carboxylic acid metabolic process	1	1	GO:0043436	oxoacid metabolic process
6	GO:0035074	pupation	1	1	GO:0035209, GO:0032502	pupal development, developmental process
6	GO:0022617	extracellular matrix disassembly	1	1	GO:0071845, GO:0030198	cellular component disassembly at cellular level, extracellular matrix organization
6	GO:0021953	central nervous system neuron differentiation	1	1	GO:0007417, GO:0030182	central nervous system development, neuron differentiation
6	GO:0035210	prepupal development	1	1	GO:0002165	instar larval or pupal development
6	GO:0006412	translation	1	1	GO:0034645, GO:0044267, GO:0010467	cellular macromolecule biosynthetic process, cellular protein metabolic process, gene expression
6	GO:0001502	cartilage condensation	1	1	GO:0051216, GO:0016337, GO:0048705	cartilage development, cell-cell adhesion, skeletal system morphogenesis
7	GO:0032836	glomerular basement membrane development	1	1	GO:0030198, GO:0032835	extracellular matrix organization, glomerulus development
7	GO:0010812	negative regulation of cell-substrate adhesion	1	1	GO:0031589, GO:0010810, GO:0007162	cell-substrate adhesion, regulation of cell-substrate adhesion, negative regulation of cell adhesion
7	GO:0046344	ecdysteroid catabolic process	1	1	GO:0045455, GO:0006706, GO:0042447, GO:0042182	ecdysteroid metabolic process, steroid catabolic process, hormone catabolic process, ketone catabolic process
7	GO:0061036	positive regulation of cartilage development	1	1	GO:0051216, GO:0061035, GO:0051094	cartilage development, regulation of cartilage development, positive regulation of developmental process
7	GO:0030301	cholesterol transport	1	1	GO:0015918	sterol transport
7	GO:0010811	positive regulation of cell-substrate adhesion	1	1	GO:0045785, GO:0010810, GO:0031589	positive regulation of cell adhesion, regulation of cell-substrate adhesion, cell-substrate adhesion
7	GO:0007039	vacuolar protein catabolic process	1	1	GO:0044257	cellular protein catabolic process
7	GO:0010631	epithelial cell migration	1	1	GO:0090132, GO:0001667	epithelium migration, ameboidal cell migration
7	GO:0001764	neuron migration	1	1	GO:0016477, GO:0048699	cell migration, generation of neurons
8	GO:0031639	plasminogen activation	1	1	GO:0031638	zymogen activation
8	GO:0007480	imaginal disc-derived leg morphogenesis	1	1	GO:0007478, GO:0035127, GO:0035109	leg disc morphogenesis, post-embryonic limb morphogenesis, imaginal disc-derived limb morphogenesis
8	GO:0002542	Factor XII activation	1	1	GO:0002541, GO:0002353, GO:0002673, GO:0010954	activation of plasma proteins involved in acute inflammatory response, plasma kallikrein-kinin cascade, regulation of acute inflammatory response, positive regulation of protein processing
9	GO:0007411	axon guidance	1	1	GO:0007409, GO:0006935	axonogenesis, chemotaxis
9	GO:0051919	positive regulation of fibrinolysis	1	1	GO:0051917, GO:0030195, GO:0042730, GO:0048518	regulation of fibrinolysis, negative regulation of blood coagulation, fibrinolysis, positive regulation of biological process
11	GO:0010977	negative regulation of neuron projection development	1	1	GO:0031175, GO:0010975, GO:0031345	neuron projection development, regulation of neuron projection development, negative regulation of cell projection organization
4	GO:0050790	regulation of catalytic activity	7	0.99	GO:0019222, GO:0065009	regulation of metabolic process, regulation of molecular function
4	GO:0044092	negative regulation of molecular function	7	0.99	GO:0065009	regulation of molecular function
3	GO:0042330	taxis	2	0.96	GO:0040011, GO:0009605	locomotion, response to external stimulus
5	GO:0016477	cell migration	2	0.96	GO:0048870	cell motility
4	GO:0030154	cell differentiation	4	0.95	GO:0048869	cellular developmental process
2	GO:0071840	cellular component organization or biogenesis	7	0.94	GO:0008150	biological_process
7	GO:0030195	negative regulation of blood coagulation	3	0.94	GO:0050819, GO:0007596, GO:0030193, GO:1900047	negative regulation of coagulation, blood coagulation, regulation of blood coagulation, negative regulation of hemostasis
2	GO:0040011	locomotion	3	0.92	GO:0008150	biological_process
3	GO:0009605	response to external stimulus	3	0.91	GO:0050896	response to stimulus
6	GO:0022008	neurogenesis	3	0.91	GO:0007399, GO:0030154	nervous system development, cell differentiation
4	GO:0009791	post-embryonic development	1	0.87	GO:0007275, GO:0032502	multicellular organismal development, developmental process
4	GO:0010467	gene expression	2	0.86	GO:0043170	macromolecule metabolic process
5	GO:0030030	cell projection organization	3	0.85	GO:0071842	cellular component organization at cellular level
6	GO:0000902	cell morphogenesis	2	0.85	GO:0032989	cellular component morphogenesis
3	GO:0009058	biosynthetic process	2	0.82	GO:0008152	metabolic process
4	GO:0009611	response to wounding	2	0.82	GO:0006950	response to stress
4	GO:0051128	regulation of cellular component organization	1	0.82	GO:0016043, GO:0050789	cellular component organization, regulation of biological process
6	GO:0048858	cell projection morphogenesis	2	0.82	GO:0030030, GO:0000902, GO:0032990	cell projection organization, cell morphogenesis, cell part morphogenesis
6	GO:0000904	cell morphogenesis involved in differentiation	2	0.82	GO:0048468, GO:0000902	cell development, cell morphogenesis
4	GO:0007389	pattern specification process	3	0.79	GO:0007275, GO:0032502	multicellular organismal development, developmental process
5	GO:0007399	nervous system development	3	0.78	GO:0048731	system development
3	GO:0048869	cellular developmental process	4	0.77	GO:0032502, GO:0009987	developmental process, cellular process
4	GO:0042180	cellular ketone metabolic process	2	0.72	GO:0044237, GO:0044281	cellular metabolic process, small molecule metabolic process
5	GO:0009966	regulation of signal transduction	2	0.72	GO:0050794, GO:0048583, GO:0023051, GO:0007165	regulation of cellular process, regulation of response to stimulus, regulation of signaling, signal transduction
5	GO:0023057	negative regulation of signaling	2	0.72	GO:0023052, GO:0048519, GO:0023051	signaling, negative regulation of biological process, regulation of signaling
5	GO:0048585	negative regulation of response to stimulus	2	0.72	GO:0048583, GO:0048519, GO:0050896	regulation of response to stimulus, negative regulation of biological process, response to stimulus
5	GO:0001501	skeletal system development	1	0.72	GO:0048731	system development
5	GO:0061448	connective tissue development	1	0.72	GO:0009888	tissue development
6	GO:0006026	aminoglycan catabolic process	2	0.72	GO:0006022, GO:0000272	aminoglycan metabolic process, polysaccharide catabolic process
6	GO:0010648	negative regulation of cell communication	2	0.72	GO:0048523, GO:0010646, GO:0007154	negative regulation of cellular process, regulation of cell communication, cell communication
6	GO:0009855	determination of bilateral symmetry	2	0.72	GO:0009799	specification of symmetry
6	GO:0016485	protein processing	1	0.72	GO:0051604	protein maturation
7	GO:0007178	transmembrane receptor protein serine/threonine kinase signaling pathway	2	0.72	GO:0007167	enzyme linked receptor protein signaling pathway
3	GO:0050878	regulation of body fluid levels	2	0.69	GO:0032501, GO:0065008	multicellular organismal process, regulation of biological quality
4	GO:0048583	regulation of response to stimulus	5	0.68	GO:0050789, GO:0050896	regulation of biological process, response to stimulus
4	GO:0019222	regulation of metabolic process	8	0.67	GO:0008152, GO:0050789	metabolic process, regulation of biological process
4	GO:0043412	macromolecule modification	5	0.65	GO:0043170	macromolecule metabolic process
5	GO:0009100	glycoprotein metabolic process	5	0.65	GO:1901135, GO:0019538, GO:0044260	carbohydrate derivative metabolic process, protein metabolic process, cellular macromolecule metabolic process
3	GO:0071704	organic substance metabolic process	8	0.62	GO:0008152	metabolic process
3	GO:0065009	regulation of molecular function	7	0.6	GO:0065007	biological regulation
3	GO:0016049	cell growth	1	0.6	GO:0040007, GO:0009987	growth, cellular process
3	GO:0070988	demethylation	1	0.6	GO:0008152	metabolic process
3	GO:0019748	secondary metabolic process	1	0.6	GO:0008152	metabolic process
4	GO:0009820	alkaloid metabolic process	1	0.6	GO:0006807	nitrogen compound metabolic process
4	GO:0016337	cell-cell adhesion	1	0.6	GO:0007155	cell adhesion
4	GO:0090132	epithelium migration	1	0.6	GO:0090130	tissue migration
4	GO:0040008	regulation of growth	1	0.6	GO:0050789, GO:0040007	regulation of biological process, growth
4	GO:0042447	hormone catabolic process	1	0.6	GO:0042445, GO:0009056	hormone metabolic process, catabolic process
5	GO:0043436	oxoacid metabolic process	1	0.6	GO:0042180, GO:0006082	cellular ketone metabolic process, organic acid metabolic process
5	GO:0051094	positive regulation of developmental process	1	0.6	GO:0032502, GO:0050793, GO:0048518	developmental process, regulation of developmental process, positive regulation of biological process
5	GO:0044270	cellular nitrogen compound catabolic process	1	0.6	GO:0044248, GO:0034641	cellular catabolic process, cellular nitrogen compound metabolic process
5	GO:0072378	blood coagulation, fibrin clot formation	1	0.6	GO:0007596, GO:0072376	blood coagulation, protein activation cascade
5	GO:0071845	cellular component disassembly at cellular level	1	0.6	GO:0022411, GO:0071842	cellular component disassembly, cellular component organization at cellular level
5	GO:0002353	plasma kallikrein-kinin cascade	1	0.6	GO:0002254	kinin cascade
5	GO:0042182	ketone catabolic process	1	0.6	GO:0042180, GO:0044282, GO:0044248	cellular ketone metabolic process, small molecule catabolic process, cellular catabolic process
5	GO:0071466	cellular response to xenobiotic stimulus	1	0.6	GO:0070887, GO:0009410	cellular response to chemical stimulus, response to xenobiotic stimulus
5	GO:0034645	cellular macromolecule biosynthetic process	1	0.6	GO:0044260, GO:0044249, GO:0009059	cellular macromolecule metabolic process, cellular biosynthetic process, macromolecule biosynthetic process
5	GO:0032835	glomerulus development	1	0.6	GO:0072006, GO:0048856	nephron development, anatomical structure development
6	GO:0045785	positive regulation of cell adhesion	1	0.6	GO:0030155, GO:0007155, GO:0048522	regulation of cell adhesion, cell adhesion, positive regulation of cellular process
6	GO:0001667	ameboidal cell migration	1	0.6	GO:0016477	cell migration
6	GO:0015918	sterol transport	1	0.6	GO:0006869	lipid transport
6	GO:0035209	pupal development	1	0.6	GO:0002165	instar larval or pupal development
6	GO:0006706	steroid catabolic process	1	0.6	GO:0008202, GO:0016042	steroid metabolic process, lipid catabolic process
6	GO:0044257	cellular protein catabolic process	1	0.6	GO:0044267, GO:0030163, GO:0044265	cellular protein metabolic process, protein catabolic process, cellular macromolecule catabolic process
6	GO:0045455	ecdysteroid metabolic process	1	0.6	GO:0042180, GO:0008202, GO:0034754, GO:0002165	cellular ketone metabolic process, steroid metabolic process, cellular hormone metabolic process, instar larval or pupal development
6	GO:0007417	central nervous system development	1	0.6	GO:0007399, GO:0048731	nervous system development, system development
6	GO:0048705	skeletal system morphogenesis	1	0.6	GO:0001501, GO:0009887	skeletal system development, organ morphogenesis
6	GO:0031345	negative regulation of cell projection organization	1	0.6	GO:0048523, GO:0030030, GO:0031344, GO:0051129	negative regulation of cellular process, cell projection organization, regulation of cell projection organization, negative regulation of cellular component organization
7	GO:0030703	eggshell formation	1	0.6	GO:0048646, GO:0003006, GO:0048477	anatomical structure formation involved in morphogenesis, developmental process involved in reproduction, oogenesis
7	GO:0031638	zymogen activation	1	0.6	GO:0016485	protein processing
7	GO:0030707	ovarian follicle cell development	1	0.6	GO:0048468, GO:0003006, GO:0048610, GO:0048477	cell development, developmental process involved in reproduction, cellular process involved in reproduction, oogenesis
7	GO:0061035	regulation of cartilage development	1	0.6	GO:0051216, GO:2000026	cartilage development, regulation of multicellular organismal development
7	GO:0002541	activation of plasma proteins involved in acute inflammatory response	1	0.6	GO:0016485, GO:0002526	protein processing, acute inflammatory response
7	GO:0035127	post-embryonic limb morphogenesis	1	0.6	GO:0035120, GO:0035108	post-embryonic appendage morphogenesis, limb morphogenesis
7	GO:0007478	leg disc morphogenesis	1	0.6	GO:0007560, GO:0035218	imaginal disc morphogenesis, leg disc development
7	GO:0035109	imaginal disc-derived limb morphogenesis	1	0.6	GO:0035108, GO:0035114	limb morphogenesis, imaginal disc-derived appendage morphogenesis
8	GO:0006739	NADP metabolic process	1	0.6	GO:0046496	nicotinamide nucleotide metabolic process
8	GO:0007409	axonogenesis	1	0.6	GO:0048667, GO:0048812	cell morphogenesis involved in neuron differentiation, neuron projection morphogenesis
8	GO:0010954	positive regulation of protein processing	1	0.6	GO:0051247, GO:0016485, GO:0070613	positive regulation of protein metabolic process, protein processing, regulation of protein processing
8	GO:0002673	regulation of acute inflammatory response	1	0.6	GO:0050727, GO:0002526	regulation of inflammatory response, acute inflammatory response
10	GO:0010975	regulation of neuron projection development	1	0.6	GO:0031175, GO:0031344, GO:0045664	neuron projection development, regulation of cell projection organization, regulation of neuron differentiation
3	GO:0072376	protein activation cascade	1	0.58	GO:0050896, GO:0019538	response to stimulus, protein metabolic process
4	GO:0048870	cell motility	2	0.58	GO:0040011, GO:0006928, GO:0051674	locomotion, cellular component movement, localization of cell
6	GO:1900047	negative regulation of hemostasis	3	0.56	GO:0051241, GO:0007599, GO:1900046	negative regulation of multicellular organismal process, hemostasis, regulation of hemostasis
6	GO:0030193	regulation of blood coagulation	3	0.56	GO:0050818, GO:0061041, GO:0007596, GO:0032101, GO:1900046	regulation of coagulation, regulation of wound healing, blood coagulation, regulation of response to external stimulus, regulation of hemostasis
6	GO:0050819	negative regulation of coagulation	3	0.56	GO:0050818, GO:0051241, GO:0050817	regulation of coagulation, negative regulation of multicellular organismal process, coagulation
5	GO:0032101	regulation of response to external stimulus	3	0.55	GO:0009605, GO:0048583	response to external stimulus, regulation of response to stimulus
5	GO:0032989	cellular component morphogenesis	2	0.51	GO:0048869, GO:0009653, GO:0016043	cellular developmental process, anatomical structure morphogenesis, cellular component organization
3	GO:0065008	regulation of biological quality	3	0.49	GO:0065007	biological regulation
3	GO:0006950	response to stress	2	0.49	GO:0050896	response to stimulus
5	GO:0009887	organ morphogenesis	2	0.49	GO:0009653, GO:0048513	anatomical structure morphogenesis, organ development
6	GO:0032990	cell part morphogenesis	2	0.49	GO:0032989	cellular component morphogenesis
4	GO:0009057	macromolecule catabolic process	3	0.48	GO:0043170, GO:0009056	macromolecule metabolic process, catabolic process
4	GO:0051239	regulation of multicellular organismal process	5	0.46	GO:0050789, GO:0032501	regulation of biological process, multicellular organismal process
5	GO:2000026	regulation of multicellular organismal development	2	0.44	GO:0007275, GO:0051239, GO:0050793	multicellular organismal development, regulation of multicellular organismal process, regulation of developmental process
4	GO:0023051	regulation of signaling	2	0.43	GO:0050789, GO:0023052	regulation of biological process, signaling
5	GO:0009799	specification of symmetry	2	0.43	GO:0007389	pattern specification process
5	GO:0010646	regulation of cell communication	2	0.43	GO:0007154, GO:0050794	cell communication, regulation of cellular process
5	GO:0051604	protein maturation	1	0.43	GO:0019538, GO:0010467	protein metabolic process, gene expression
6	GO:0000272	polysaccharide catabolic process	2	0.43	GO:0005976, GO:0009057, GO:0016052	polysaccharide metabolic process, macromolecule catabolic process, carbohydrate catabolic process
6	GO:0007167	enzyme linked receptor protein signaling pathway	2	0.43	GO:0007166	cell surface receptor signaling pathway
2	GO:0040007	growth	1	0.36	GO:0008150	biological_process
3	GO:0090130	tissue migration	1	0.36	GO:0032501	multicellular organismal process
4	GO:0002254	kinin cascade	1	0.36	GO:0002526, GO:0072376	acute inflammatory response, protein activation cascade
4	GO:0003006	developmental process involved in reproduction	1	0.36	GO:0022414, GO:0032502	reproductive process, developmental process
4	GO:0022411	cellular component disassembly	1	0.36	GO:0016043	cellular component organization
4	GO:0044282	small molecule catabolic process	1	0.36	GO:0009056, GO:0044281	catabolic process, small molecule metabolic process
4	GO:0009059	macromolecule biosynthetic process	1	0.36	GO:0043170, GO:0009058	macromolecule metabolic process, biosynthetic process
4	GO:0034754	cellular hormone metabolic process	1	0.36	GO:0044237, GO:0042445	cellular metabolic process, hormone metabolic process
4	GO:0070887	cellular response to chemical stimulus	1	0.36	GO:0042221, GO:0051716	response to chemical stimulus, cellular response to stimulus
4	GO:0009410	response to xenobiotic stimulus	1	0.36	GO:0042221	response to chemical stimulus
5	GO:0008202	steroid metabolic process	1	0.36	GO:0006629	lipid metabolic process
5	GO:0044265	cellular macromolecule catabolic process	1	0.36	GO:0044260, GO:0044248, GO:0009057	cellular macromolecule metabolic process, cellular catabolic process, macromolecule catabolic process
5	GO:0006869	lipid transport	1	0.36	GO:0071702, GO:0010876	organic substance transport, lipid localization
5	GO:0051129	negative regulation of cellular component organization	1	0.36	GO:0051128, GO:0016043, GO:0048519	regulation of cellular component organization, cellular component organization, negative regulation of biological process
5	GO:0048522	positive regulation of cellular process	1	0.36	GO:0050794, GO:0009987, GO:0048518	regulation of cellular process, cellular process, positive regulation of biological process
5	GO:0030163	protein catabolic process	1	0.36	GO:0019538, GO:0009057	protein metabolic process, macromolecule catabolic process
6	GO:0035114	imaginal disc-derived appendage morphogenesis	1	0.36	GO:0035107, GO:0048737	appendage morphogenesis, imaginal disc-derived appendage development
6	GO:0035120	post-embryonic appendage morphogenesis	1	0.36	GO:0009886, GO:0035107	post-embryonic morphogenesis, appendage morphogenesis
6	GO:0002526	acute inflammatory response	1	0.36	GO:0006954	inflammatory response
6	GO:0072006	nephron development	1	0.36	GO:0001822, GO:0048856	kidney development, anatomical structure development
6	GO:0050727	regulation of inflammatory response	1	0.36	GO:0032101, GO:0006954, GO:0031347	regulation of response to external stimulus, inflammatory response, regulation of defense response
6	GO:0007560	imaginal disc morphogenesis	1	0.36	GO:0048563, GO:0007552, GO:0048707, GO:0007444	post-embryonic organ morphogenesis, metamorphosis, instar larval or pupal morphogenesis, imaginal disc development
6	GO:0035108	limb morphogenesis	1	0.36	GO:0035107, GO:0060173	appendage morphogenesis, limb development
6	GO:0031344	regulation of cell projection organization	1	0.36	GO:0030030, GO:0051128, GO:0050794	cell projection organization, regulation of cellular component organization, regulation of cellular process
7	GO:0035218	leg disc development	1	0.36	GO:0007444	imaginal disc development
7	GO:0051247	positive regulation of protein metabolic process	1	0.36	GO:0010604, GO:0051246, GO:0019538	positive regulation of macromolecule metabolic process, regulation of protein metabolic process, protein metabolic process
7	GO:0048477	oogenesis	1	0.36	GO:0007292	female gamete generation
7	GO:0070613	regulation of protein processing	1	0.36	GO:0016485, GO:0010468, GO:0051246	protein processing, regulation of gene expression, regulation of protein metabolic process
7	GO:0046496	nicotinamide nucleotide metabolic process	1	0.36	GO:0019362	pyridine nucleotide metabolic process
9	GO:0045664	regulation of neuron differentiation	1	0.36	GO:0030182, GO:0050767	neuron differentiation, regulation of neurogenesis
3	GO:0051674	localization of cell	2	0.35	GO:0051179	localization
3	GO:0006928	cellular component movement	2	0.35	GO:0009987	cellular process
5	GO:0051241	negative regulation of multicellular organismal process	3	0.34	GO:0032501, GO:0051239, GO:0048519	multicellular organismal process, regulation of multicellular organismal process, negative regulation of biological process
5	GO:1900046	regulation of hemostasis	3	0.34	GO:0007599, GO:0051239	hemostasis, regulation of multicellular organismal process
5	GO:0050818	regulation of coagulation	3	0.34	GO:0050817, GO:0051239	coagulation, regulation of multicellular organismal process
6	GO:0061041	regulation of wound healing	3	0.34	GO:0080134, GO:0042060	regulation of response to stress, wound healing
5	GO:0080134	regulation of response to stress	3	0.33	GO:0006950, GO:0048583	response to stress, regulation of response to stimulus
4	GO:0016052	carbohydrate catabolic process	2	0.26	GO:0005975, GO:0009056	carbohydrate metabolic process, catabolic process
4	GO:0050793	regulation of developmental process	2	0.26	GO:0032502, GO:0050789	developmental process, regulation of biological process
3	GO:0042445	hormone metabolic process	1	0.22	GO:0010817, GO:0008152	regulation of hormone levels, metabolic process
4	GO:0010876	lipid localization	1	0.22	GO:0033036	macromolecule localization
5	GO:0006954	inflammatory response	1	0.22	GO:0006952, GO:0009611	defense response, response to wounding
5	GO:0035107	appendage morphogenesis	1	0.22	GO:0009653, GO:0048736	anatomical structure morphogenesis, appendage development
5	GO:0048707	instar larval or pupal morphogenesis	1	0.22	GO:0009886, GO:0002165	post-embryonic morphogenesis, instar larval or pupal development
5	GO:0048737	imaginal disc-derived appendage development	1	0.22	GO:0048736	appendage development
5	GO:0007552	metamorphosis	1	0.22	GO:0009653	anatomical structure morphogenesis
5	GO:0071702	organic substance transport	1	0.22	GO:0006810	transport
5	GO:0060173	limb development	1	0.22	GO:0048736	appendage development
6	GO:0010468	regulation of gene expression	1	0.22	GO:0010467, GO:0060255	gene expression, regulation of macromolecule metabolic process
6	GO:0051246	regulation of protein metabolic process	1	0.22	GO:0080090, GO:0019538, GO:0060255	regulation of primary metabolic process, protein metabolic process, regulation of macromolecule metabolic process
6	GO:0019362	pyridine nucleotide metabolic process	1	0.22	GO:0006733, GO:0009117, GO:0072524	oxidoreduction coenzyme metabolic process, nucleotide metabolic process, pyridine-containing compound metabolic process
6	GO:0007444	imaginal disc development	1	0.22	GO:0048513	organ development
6	GO:0007292	female gamete generation	1	0.22	GO:0007276	gamete generation
6	GO:0001822	kidney development	1	0.22	GO:0072001, GO:0048513	renal system development, organ development
6	GO:0031347	regulation of defense response	1	0.22	GO:0080134, GO:0006952	regulation of response to stress, defense response
6	GO:0048563	post-embryonic organ morphogenesis	1	0.22	GO:0009886, GO:0048569, GO:0009887	post-embryonic morphogenesis, post-embryonic organ development, organ morphogenesis
6	GO:0010604	positive regulation of macromolecule metabolic process	1	0.22	GO:0043170, GO:0009893, GO:0060255	macromolecule metabolic process, positive regulation of metabolic process, regulation of macromolecule metabolic process
7	GO:0050767	regulation of neurogenesis	1	0.22	GO:0022008, GO:0048699, GO:0060284, GO:0051960	neurogenesis, generation of neurons, regulation of cell development, regulation of nervous system development
4	GO:0006952	defense response	1	0.13	GO:0006950	response to stress
4	GO:0010817	regulation of hormone levels	1	0.13	GO:0065008	regulation of biological quality
4	GO:0009886	post-embryonic morphogenesis	1	0.13	GO:0009791, GO:0009653	post-embryonic development, anatomical structure morphogenesis
4	GO:0007276	gamete generation	1	0.13	GO:0048609, GO:0019953	multicellular organismal reproductive process, sexual reproduction
5	GO:0060255	regulation of macromolecule metabolic process	1	0.13	GO:0019222, GO:0043170	regulation of metabolic process, macromolecule metabolic process
5	GO:0080090	regulation of primary metabolic process	1	0.13	GO:0019222, GO:0044238	regulation of metabolic process, primary metabolic process
5	GO:0072524	pyridine-containing compound metabolic process	1	0.13	GO:0046483, GO:0034641	heterocycle metabolic process, cellular nitrogen compound metabolic process
5	GO:0009893	positive regulation of metabolic process	1	0.13	GO:0008152, GO:0019222, GO:0048518	metabolic process, regulation of metabolic process, positive regulation of biological process
6	GO:0048569	post-embryonic organ development	1	0.13	GO:0048513	organ development
6	GO:0009117	nucleotide metabolic process	1	0.13	GO:0006753	nucleoside phosphate metabolic process
6	GO:0051960	regulation of nervous system development	1	0.13	GO:0007399, GO:2000026	nervous system development, regulation of multicellular organismal development
6	GO:0072001	renal system development	1	0.13	GO:0001655, GO:0048731	urogenital system development, system development
6	GO:0006733	oxidoreduction coenzyme metabolic process	1	0.13	GO:0006732	coenzyme metabolic process
6	GO:0060284	regulation of cell development	1	0.13	GO:0045595, GO:0048468	regulation of cell differentiation, cell development
4	GO:0048609	multicellular organismal reproductive process	1	0.08	GO:0022414, GO:0032501, GO:0032504	reproductive process, multicellular organismal process, multicellular organism reproduction
4	GO:0046483	heterocycle metabolic process	1	0.08	GO:0044237	cellular metabolic process
5	GO:0045595	regulation of cell differentiation	1	0.08	GO:0050794, GO:0030154, GO:0050793	regulation of cellular process, cell differentiation, regulation of developmental process
5	GO:0006732	coenzyme metabolic process	1	0.08	GO:0051186	cofactor metabolic process
5	GO:0001655	urogenital system development	1	0.08	GO:0048731	system development
6	GO:0006753	nucleoside phosphate metabolic process	1	0.08	GO:0055086	nucleobase-containing small molecule metabolic process
3	GO:0032504	multicellular organism reproduction	1	0.05	GO:0032501, GO:0000003	multicellular organismal process, reproduction
4	GO:0051186	cofactor metabolic process	1	0.05	GO:0044237	cellular metabolic process
4	GO:0055086	nucleobase-containing small molecule metabolic process	1	0.05	GO:0006139, GO:0044281	nucleobase-containing compound metabolic process, small molecule metabolic process

## Sheet: Molecular Function
LevelGO	Term(Acc)	Term(Name)	#Seq	Score	Parents(Acc)	Parents(Name)
1	GO:0003674	molecular_function	139	41.8
3	GO:0016787	hydrolase activity	102	40.07	GO:0003824	catalytic activity
4	GO:0008233	peptidase activity	72	38.96	GO:0016787	hydrolase activity
5	GO:0046872	metal ion binding	47	37	GO:0043169	cation binding
6	GO:0008237	metallopeptidase activity	40	33.52	GO:0070011	peptidase activity, acting on L-amino acid peptides
2	GO:0005488	binding	84	31.95	GO:0003674	molecular_function
2	GO:0003824	catalytic activity	117	30.9	GO:0003674	molecular_function
5	GO:0070011	peptidase activity, acting on L-amino acid peptides	50	28.27	GO:0008233	peptidase activity
4	GO:0043169	cation binding	48	23.2	GO:0043167	ion binding
3	GO:0005515	protein binding	19	15.96	GO:0005488	binding
7	GO:0008270	zinc ion binding	14	14	GO:0046914	transition metal ion binding
3	GO:0043167	ion binding	48	13.92	GO:0005488	binding
6	GO:0046914	transition metal ion binding	15	9	GO:0046872	metal ion binding
3	GO:0016491	oxidoreductase activity	11	8.41	GO:0003824	catalytic activity
8	GO:0004181	metallocarboxypeptidase activity	7	7	GO:0004180, GO:0008235	carboxypeptidase activity, metalloexopeptidase activity
6	GO:0004175	endopeptidase activity	9	6.6	GO:0070011	peptidase activity, acting on L-amino acid peptides
5	GO:0005539	glycosaminoglycan binding	7	6.2	GO:0030247	polysaccharide binding
5	GO:0008191	metalloendopeptidase inhibitor activity	6	6	GO:0048551, GO:0004866	metalloenzyme inhibitor activity, endopeptidase inhibitor activity
5	GO:0004866	endopeptidase inhibitor activity	7	5.8	GO:0030414, GO:0061135	peptidase inhibitor activity, endopeptidase regulator activity
4	GO:0030247	polysaccharide binding	10	5.52	GO:0001871, GO:0030246	pattern binding, carbohydrate binding
3	GO:0030246	carbohydrate binding	12	5.31	GO:0005488	binding
6	GO:0015450	P-P-bond-hydrolysis-driven protein transmembrane transporter activity	5	5	GO:0008320, GO:0015405	protein transmembrane transporter activity, P-P-bond-hydrolysis-driven transmembrane transporter activity
7	GO:0004222	metalloendopeptidase activity	5	5	GO:0008237, GO:0004175	metallopeptidase activity, endopeptidase activity
8	GO:0005524	ATP binding	5	5	GO:0035639, GO:0032559	purine ribonucleoside triphosphate binding, adenyl ribonucleotide binding
8	GO:0003774	motor activity	5	5	GO:0017111	nucleoside-triphosphatase activity
5	GO:0003779	actin binding	5	5	GO:0008092	cytoskeletal protein binding
5	GO:0008236	serine-type peptidase activity	5	4.6	GO:0017171, GO:0070011	serine hydrolase activity, peptidase activity, acting on L-amino acid peptides
7	GO:0004180	carboxypeptidase activity	7	4.2	GO:0008238	exopeptidase activity
7	GO:0008235	metalloexopeptidase activity	7	4.2	GO:0008238, GO:0008237	exopeptidase activity, metallopeptidase activity
6	GO:0004620	phospholipase activity	4	4	GO:0016298	lipase activity
3	GO:0042302	structural constituent of cuticle	4	4	GO:0005198	structural molecule activity
4	GO:0048551	metalloenzyme inhibitor activity	6	3.6	GO:0010576, GO:0004857	metalloenzyme regulator activity, enzyme inhibitor activity
6	GO:0015926	glucosidase activity	4	3.6	GO:0004553	hydrolase activity, hydrolyzing O-glycosyl compounds
5	GO:0004553	hydrolase activity, hydrolyzing O-glycosyl compounds	6	3.52	GO:0016798	hydrolase activity, acting on glycosyl bonds
4	GO:0030414	peptidase inhibitor activity	7	3.48	GO:0004857, GO:0061134	enzyme inhibitor activity, peptidase regulator activity
4	GO:0061135	endopeptidase regulator activity	7	3.48	GO:0061134	peptidase regulator activity
3	GO:0001871	pattern binding	10	3.31	GO:0005488	binding
4	GO:0016788	hydrolase activity, acting on ester bonds	5	3.24	GO:0016787	hydrolase activity
4	GO:0008092	cytoskeletal protein binding	5	3	GO:0005515	protein binding
7	GO:0017111	nucleoside-triphosphatase activity	5	3	GO:0016462	pyrophosphatase activity
5	GO:0008320	protein transmembrane transporter activity	5	3	GO:0008565, GO:0022884	protein transporter activity, macromolecule transmembrane transporter activity
5	GO:0008061	chitin binding	3	3	GO:0030247	polysaccharide binding
7	GO:0035639	purine ribonucleoside triphosphate binding	5	3	GO:0032555	purine ribonucleotide binding
6	GO:0015405	P-P-bond-hydrolysis-driven transmembrane transporter activity	5	3	GO:0015399	primary active transmembrane transporter activity
7	GO:0032559	adenyl ribonucleotide binding	5	3	GO:0030554, GO:0032555	adenyl nucleotide binding, purine ribonucleotide binding
3	GO:0004857	enzyme inhibitor activity	7	2.95	GO:0030234	enzyme regulator activity
4	GO:0017171	serine hydrolase activity	5	2.76	GO:0016787	hydrolase activity
6	GO:0008238	exopeptidase activity	7	2.52	GO:0070011	peptidase activity, acting on L-amino acid peptides
5	GO:0016298	lipase activity	4	2.4	GO:0016788	hydrolase activity, acting on ester bonds
2	GO:0005198	structural molecule activity	4	2.4	GO:0003674	molecular_function
4	GO:0016705	oxidoreductase activity, acting on paired donors, with incorporation or reduction of molecular oxygen	3	2.36	GO:0016491	oxidoreductase activity
3	GO:0010576	metalloenzyme regulator activity	6	2.16	GO:0030234	enzyme regulator activity
4	GO:0016798	hydrolase activity, acting on glycosyl bonds	6	2.11	GO:0016787	hydrolase activity
3	GO:0061134	peptidase regulator activity	7	2.09	GO:0030234	enzyme regulator activity
6	GO:0008745	N-acetylmuramoyl-L-alanine amidase activity	2	2	GO:0016811	hydrolase activity, acting on carbon-nitrogen (but not peptide) bonds, in linear amides
2	GO:0004872	receptor activity	2	2	GO:0003674	molecular_function
5	GO:0052689	carboxylic ester hydrolase activity	2	2	GO:0016788	hydrolase activity, acting on ester bonds
6	GO:0032440	2-alkenal reductase [NAD(P)] activity	2	2	GO:0016628	oxidoreductase activity, acting on the CH-CH group of donors, NAD or NADP as acceptor
6	GO:0008201	heparin binding	2	2	GO:0005539	glycosaminoglycan binding
4	GO:0004497	monooxygenase activity	3	1.96	GO:0016491	oxidoreductase activity
4	GO:0008565	protein transporter activity	5	1.8	GO:0022892	substrate-specific transporter activity
5	GO:0022884	macromolecule transmembrane transporter activity	5	1.8	GO:0022891	substrate-specific transmembrane transporter activity
6	GO:0030554	adenyl nucleotide binding	5	1.8	GO:0017076	purine nucleotide binding
6	GO:0032555	purine ribonucleotide binding	5	1.8	GO:0017076, GO:0032553	purine nucleotide binding, ribonucleotide binding
6	GO:0016462	pyrophosphatase activity	5	1.8	GO:0016818	hydrolase activity, acting on acid anhydrides, in phosphorus-containing anhydrides
5	GO:0015399	primary active transmembrane transporter activity	5	1.8	GO:0022804	active transmembrane transporter activity
2	GO:0030234	enzyme regulator activity	7	1.77	GO:0003674	molecular_function
5	GO:0016301	kinase activity	2	1.6	GO:0016772	transferase activity, transferring phosphorus-containing groups
3	GO:0016740	transferase activity	5	1.35	GO:0003824	catalytic activity
5	GO:0016811	hydrolase activity, acting on carbon-nitrogen (but not peptide) bonds, in linear amides	2	1.2	GO:0016810	hydrolase activity, acting on carbon-nitrogen (but not peptide) bonds
5	GO:0016628	oxidoreductase activity, acting on the CH-CH group of donors, NAD or NADP as acceptor	2	1.2	GO:0016627	oxidoreductase activity, acting on the CH-CH group of donors
5	GO:0008146	sulfotransferase activity	1	1.2	GO:0016782	transferase activity, transferring sulfur-containing groups
5	GO:0032553	ribonucleotide binding	5	1.08	GO:0000166	nucleotide binding
4	GO:0022804	active transmembrane transporter activity	5	1.08	GO:0022857	transmembrane transporter activity
3	GO:0022892	substrate-specific transporter activity	5	1.08	GO:0005215	transporter activity
4	GO:0022891	substrate-specific transmembrane transporter activity	5	1.08	GO:0022892, GO:0022857	substrate-specific transporter activity, transmembrane transporter activity
5	GO:0017076	purine nucleotide binding	5	1.08	GO:0000166	nucleotide binding
5	GO:0016818	hydrolase activity, acting on acid anhydrides, in phosphorus-containing anhydrides	5	1.08	GO:0016817	hydrolase activity, acting on acid anhydrides
4	GO:0001968	fibronectin binding	1	1	GO:0005515	protein binding
7	GO:0004558	alpha-glucosidase activity	1	1	GO:0015926	glucosidase activity
6	GO:0004312	fatty acid synthase activity	1	1	GO:0016747	transferase activity, transferring acyl groups other than amino-acyl groups
6	GO:0004867	serine-type endopeptidase inhibitor activity	1	1	GO:0004866	endopeptidase inhibitor activity
6	GO:0008234	cysteine-type peptidase activity	1	1	GO:0070011	peptidase activity, acting on L-amino acid peptides
3	GO:0003676	nucleic acid binding	1	1	GO:0005488	binding
6	GO:0004672	protein kinase activity	1	1	GO:0016301, GO:0016773	kinase activity, phosphotransferase activity, alcohol group as acceptor
6	GO:0005509	calcium ion binding	1	1	GO:0046872	metal ion binding
7	GO:0004653	polypeptide N-acetylgalactosaminyltransferase activity	1	1	GO:0008376	acetylgalactosaminyltransferase activity
6	GO:0004027	alcohol sulfotransferase activity	1	1	GO:0008146	sulfotransferase activity
4	GO:0016614	oxidoreductase activity, acting on CH-OH group of donors	1	1	GO:0016491	oxidoreductase activity
4	GO:0034185	apolipoprotein binding	1	1	GO:0005515	protein binding
4	GO:0005518	collagen binding	1	1	GO:0005515	protein binding
7	GO:0008456	alpha-N-acetylgalactosaminidase activity	1	1	GO:0015929	hexosaminidase activity
5	GO:0004518	nuclease activity	1	1	GO:0016788	hydrolase activity, acting on ester bonds
6	GO:0004252	serine-type endopeptidase activity	1	1	GO:0008236, GO:0004175	serine-type peptidase activity, endopeptidase activity
6	GO:0004304	estrone sulfotransferase activity	1	1	GO:0008146	sulfotransferase activity
6	GO:0004499	N,N-dimethylaniline monooxygenase activity	1	1	GO:0016709	oxidoreductase activity, acting on paired donors, with incorporation or reduction of molecular oxygen, NADH or NADPH as one donor, and incorporation of one atom of oxygen
5	GO:0043237	laminin-1 binding	1	1	GO:0043236	laminin binding
6	GO:0004869	cysteine-type endopeptidase inhibitor activity	1	1	GO:0004866	endopeptidase inhibitor activity
7	GO:0005506	iron ion binding	1	1	GO:0046914	transition metal ion binding
5	GO:0008395	steroid hydroxylase activity	1	1	GO:0004497	monooxygenase activity
4	GO:0016772	transferase activity, transferring phosphorus-containing groups	2	0.96	GO:0016740	transferase activity
4	GO:0016627	oxidoreductase activity, acting on the CH-CH group of donors	2	0.72	GO:0016491	oxidoreductase activity
4	GO:0016810	hydrolase activity, acting on carbon-nitrogen (but not peptide) bonds	2	0.72	GO:0016787	hydrolase activity
4	GO:0016782	transferase activity, transferring sulfur-containing groups	1	0.72	GO:0016740	transferase activity
4	GO:0016817	hydrolase activity, acting on acid anhydrides	5	0.65	GO:0016787	hydrolase activity
3	GO:0022857	transmembrane transporter activity	5	0.65	GO:0005215	transporter activity
4	GO:0000166	nucleotide binding	5	0.65	GO:0036094	small molecule binding
2	GO:0005215	transporter activity	5	0.65	GO:0003674	molecular_function
5	GO:0016709	oxidoreductase activity, acting on paired donors, with incorporation or reduction of molecular oxygen, NADH or NADPH as one donor, and incorporation of one atom of oxygen	1	0.6	GO:0016705, GO:0004497	oxidoreductase activity, acting on paired donors, with incorporation or reduction of molecular oxygen, monooxygenase activity
5	GO:0016747	transferase activity, transferring acyl groups other than amino-acyl groups	1	0.6	GO:0016746	transferase activity, transferring acyl groups
6	GO:0015929	hexosaminidase activity	1	0.6	GO:0004553	hydrolase activity, hydrolyzing O-glycosyl compounds
5	GO:0016773	phosphotransferase activity, alcohol group as acceptor	1	0.6	GO:0016772	transferase activity, transferring phosphorus-containing groups
6	GO:0008376	acetylgalactosaminyltransferase activity	1	0.6	GO:0016758, GO:0008194	transferase activity, transferring hexosyl groups, UDP-glycosyltransferase activity
4	GO:0043236	laminin binding	1	0.6	GO:0005515, GO:0050840	protein binding, extracellular matrix binding
3	GO:0036094	small molecule binding	5	0.39	GO:0005488	binding
5	GO:0016758	transferase activity, transferring hexosyl groups	1	0.36	GO:0016757	transferase activity, transferring glycosyl groups
4	GO:0016746	transferase activity, transferring acyl groups	1	0.36	GO:0016740	transferase activity
3	GO:0050840	extracellular matrix binding	1	0.36	GO:0005488	binding
5	GO:0008194	UDP-glycosyltransferase activity	1	0.36	GO:0016757	transferase activity, transferring glycosyl groups
4	GO:0016757	transferase activity, transferring glycosyl groups	1	0.22	GO:0016740	transferase activity

## Sheet: Component
LevelGO	Term(Acc)	Term(Name)	#Seq	Score	Parents(Acc)	Parents(Name)
1	GO:0005575	cellular_component	54	26.82
2	GO:0005576	extracellular region	27	18.95	GO:0005575	cellular_component
3	GO:0044464	cell part	34	13.37	GO:0005623, GO:0005575	cell, cellular_component
4	GO:0005622	intracellular	25	11.95	GO:0044464	cell part
4	GO:0005615	extracellular space	11	10.6	GO:0044421	extracellular region part
2	GO:0016020	membrane	15	10.38	GO:0005575	cellular_component
5	GO:0005737	cytoplasm	13	8.46	GO:0044424	intracellular part
2	GO:0005623	cell	34	8.02	GO:0005575	cellular_component
3	GO:0044421	extracellular region part	12	6.58	GO:0005575, GO:0005576	cellular_component, extracellular region
4	GO:0044424	intracellular part	17	6.58	GO:0044464, GO:0005622	cell part, intracellular
4	GO:0005886	plasma membrane	6	6	GO:0071944, GO:0016020	cell periphery, membrane
4	GO:0071944	cell periphery	8	5.6	GO:0044464	cell part
2	GO:0031012	extracellular matrix	6	5.36	GO:0005575	cellular_component
5	GO:0044444	cytoplasmic part	7	4.76	GO:0005737, GO:0044424	cytoplasm, intracellular part
6	GO:0043231	intracellular membrane-bounded organelle	7	4.62	GO:0043229, GO:0043227	intracellular organelle, membrane-bounded organelle
5	GO:0043229	intracellular organelle	13	4.16	GO:0043226, GO:0044424	organelle, intracellular part
7	GO:0016459	myosin complex	5	3.8	GO:0015629, GO:0043234, GO:0044430	actin cytoskeleton, protein complex, cytoskeletal part
6	GO:0005783	endoplasmic reticulum	4	3.36	GO:0044444, GO:0043231	cytoplasmic part, intracellular membrane-bounded organelle
4	GO:0044446	intracellular organelle part	8	3.09	GO:0044422, GO:0043229, GO:0044424	organelle part, intracellular organelle, intracellular part
8	GO:0032982	myosin filament	3	3	GO:0016459	myosin complex
3	GO:0044425	membrane part	4	2.96	GO:0005575, GO:0016020	cellular_component, membrane
6	GO:0044430	cytoskeletal part	6	2.88	GO:0044446, GO:0005856	intracellular organelle part, cytoskeleton
3	GO:0043227	membrane-bounded organelle	7	2.77	GO:0043226	organelle
2	GO:0043226	organelle	13	2.5	GO:0005575	cellular_component
3	GO:0043234	protein complex	5	2.28	GO:0032991	macromolecular complex
8	GO:0015629	actin cytoskeleton	5	2.28	GO:0005856	cytoskeleton
3	GO:0044422	organelle part	8	1.85	GO:0005575, GO:0043226	cellular_component, organelle
7	GO:0005856	cytoskeleton	6	1.73	GO:0043232	intracellular non-membrane-bounded organelle
2	GO:0032991	macromolecular complex	6	1.73	GO:0005575	cellular_component
6	GO:0043232	intracellular non-membrane-bounded organelle	6	1.04	GO:0043229, GO:0043228	intracellular organelle, non-membrane-bounded organelle
6	GO:0033268	node of Ranvier	1	1	GO:0044304, GO:0033267	main axon, axon part
4	GO:0005789	endoplasmic reticulum membrane	1	1	GO:0044432, GO:0031090, GO:0044425, GO:0042175	endoplasmic reticulum part, organelle membrane, membrane part, nuclear outer membrane-endoplasmic reticulum membrane network
8	GO:0005792	microsome	1	1	GO:0042598	vesicular fraction
6	GO:0005773	vacuole	1	1	GO:0044444, GO:0043231	cytoplasmic part, intracellular membrane-bounded organelle
3	GO:0031594	neuromuscular junction	1	1	GO:0045202	synapse
6	GO:0016528	sarcoplasm	1	1	GO:0005737	cytoplasm
4	GO:0034358	plasma lipoprotein particle	1	1	GO:0005615, GO:0044421, GO:0032994	extracellular space, extracellular region part, protein-lipid complex
4	GO:0005605	basal lamina	1	1	GO:0044420, GO:0005604	extracellular matrix part, basement membrane
5	GO:0016021	integral to membrane	1	1	GO:0031224	intrinsic to membrane
5	GO:0014069	postsynaptic density	1	1	GO:0044456, GO:0044327, GO:0044430	synapse part, dendritic spine head, cytoskeletal part
2	GO:0045202	synapse	1	0.96	GO:0005575	cellular_component
3	GO:0043228	non-membrane-bounded organelle	6	0.62	GO:0043226	organelle
5	GO:0044327	dendritic spine head	1	0.6	GO:0044463, GO:0043197	cell projection part, dendritic spine
6	GO:0044432	endoplasmic reticulum part	1	0.6	GO:0044446, GO:0044444, GO:0005783	intracellular organelle part, cytoplasmic part, endoplasmic reticulum
7	GO:0042598	vesicular fraction	1	0.6	GO:0005624	membrane fraction
3	GO:0044420	extracellular matrix part	1	0.6	GO:0005575, GO:0031012	cellular_component, extracellular matrix
3	GO:0032994	protein-lipid complex	1	0.6	GO:0032991	macromolecular complex
4	GO:0042175	nuclear outer membrane-endoplasmic reticulum membrane network	1	0.6	GO:0016020, GO:0044425, GO:0012505	membrane, membrane part, endomembrane system
4	GO:0031090	organelle membrane	1	0.6	GO:0044422, GO:0016020, GO:0043227	organelle part, membrane, membrane-bounded organelle
4	GO:0031224	intrinsic to membrane	1	0.6	GO:0044425	membrane part
3	GO:0044456	synapse part	1	0.6	GO:0005575, GO:0045202	cellular_component, synapse
6	GO:0044304	main axon	1	0.6	GO:0033267	axon part
4	GO:0005604	basement membrane	1	0.6	GO:0044420, GO:0005578	extracellular matrix part, proteinaceous extracellular matrix
4	GO:0044463	cell projection part	1	0.58	GO:0044464, GO:0042995	cell part, cell projection
4	GO:0012505	endomembrane system	1	0.36	GO:0044464	cell part
6	GO:0043197	dendritic spine	1	0.36	GO:0044463, GO:0030425, GO:0044309	cell projection part, dendrite, neuron spine
6	GO:0005624	membrane fraction	1	0.36	GO:0005626	insoluble fraction
6	GO:0033267	axon part	1	0.36	GO:0030424, GO:0044463	axon, cell projection part
4	GO:0005578	proteinaceous extracellular matrix	1	0.36	GO:0044421, GO:0031012	extracellular region part, extracellular matrix
4	GO:0042995	cell projection	1	0.29	GO:0044464	cell part
5	GO:0043005	neuron projection	1	0.26	GO:0042995	cell projection
6	GO:0044309	neuron spine	1	0.22	GO:0043005	neuron projection
6	GO:0030425	dendrite	1	0.22	GO:0043005	neuron projection
6	GO:0030424	axon	1	0.22	GO:0043005	neuron projection
5	GO:0005626	insoluble fraction	1	0.22	GO:0000267	cell fraction
4	GO:0000267	cell fraction	1	0.13	GO:0044464	cell part
