# Supplementary material for: A Comprehensive Reference Transcriptome Resource for the Common House Spider Parasteatoda tepidariorum
Source: PLoS One. 2014 Aug 13;9(8):e104885. doi: 10.1371/journal.pone.0104885 (PMC4132015; doi:10.1371/journal.pone.0104885)
Supplement: File S1 — Adapter sequences for 454 pyrosequencing reads. (TXT) [file pone.0104885.s009.txt]

>adaptorA1
CCATCTCATCCCTGCGTGTCTCCGACTCAG
>adaptorA1revc
CTGAGTCGGAGACACGCAGGGATGAGATGG
>adaptorA2
CTGAGACTGCCAAGGCACACAGGGGATAGG
>adaptorA2revc
CCTATCCCCTGTGTGCCTTGGCAGTCTCAG
>5prime_adaptor
GACCTTGGCTGTCACTC
>3prime_adaptor
TCGCAGTGAGTGACAGGCCA
>barcodeA
ACGTGC
>barcodeArevc
GCACGT
>barcodeB
AGCGTA
>barcodeBrevc
TACGCT
>s3pp1
GGCCTGTCACTCACTGCGAA
>s3pp2
TTTTTTTT
>s3pp3
TTATTTTTTT
>s3pp4
TATATATAT
>s3pp5
ATATATA
>s3pp6
AAATTTA
